# Supplementary material for: Integrated analysis of single-cell and bulk transcriptomics develops a robust neuroendocrine cell-intrinsic signature to predict prostate cancer progression
Source: Theranostics. 2024 Jan 1;14(3):1065–80. doi: 10.7150/thno.92336 (PMC10797290; doi:10.7150/thno.92336)
Supplement: Supplementary file 2 — Supplementary tables. [file thnov14p1065s2.xlsx]

## Sheet: Table S1
Table S1-1. Cohorts and donors metadata of the scRNA-seq meta-atlas
Dataset	Number of patients	Number of samples	Sample type	Tissue source	Technology	Number of cells after QC	Data accession number	Pubmed ID
CommunBiol.Dong.2020	6	6	CRPC	Prostate	10X3’ V2	25145	GSE137829	33328604
NatCellBiol.Chen.2021.Batch1	13	13	Primary and LNMets	12 Prostate and 1 LN	10X3′	35907	GSE141445	33420488
NatCellBiol.Chen.2021.Batch2	1	1	Primary	1 Prostate and 2 LN	BD Rhapsody	10259	www.pradcellatlas.com	33420488
NatCellBiol.Chen.2021.Batch3	6	7	CRPC	Prostate	BD Rhapsody	35175	www.pradcellatlas.com	33420488
CellRep.Tuong.2021	10	10	Primary	Prostate	10X3’ V2	8630	GSE150692	34936871
CancerCell.Kfoury.2021	9	9	mCRPC	Bone	10X3’ V2	15330	GSE143791	34719426
MolCancer.Ma.2020	2	2	Primary	Prostate	10X3’	7231	GSE157703	33032611
iScience.Wang.2022	4	4	NEPC and HSPC	2 Prostate and 2 LN	10X3’/Drop-seq	17986	https://codeocean.com/capsule/8923018/tree/v1	35789834
Science.Chan.2022	12	14	mCRPC and NEPC	4 LN, 5 Liver, 2 brain, and 3 others	10X3’ V3	55216	GSE210358	35981096
Sum	63	66				210879
Table S1-2 Metadata of 2 independent scRNA-seq validation cohorts
Dataset	Number of patients	Number of samples	Sample type	Tissue source	Technology	Number of cells after QC	Data accession number	Pubmed ID
NatMed.He.2021	14	15	mCRPC	5 Bone, 1 Liver and 9 LN	SmartSeq2	2170	https://singlecell.broadinstitute.org	33664492
EurUrol.Cheng.2022	6	11	Adj, Primary, CRPC and mCRPC	7 Prostate and 1 Pelvic side wall	10X3’ V2	26589	PRJNA699369	35058087
IntJMolSci.Watanabe.2023 (Spatial)	1	1	de novo NEPC coexisting HSPC	Prostate	10X Visium spatial protocols	4397 (spots)	GSE230282	37240308
Table S1-3 Classical cell type markers for annotation
Cell types	Markers
Luminal	EPCAM	AR	KLK2	KLK3	TMPRSS2	KLK4	MSMB
OE	EPCAM	DST	KRT17	KRT15	KRT13	PIGR	LCN2
NE	EPCAM	CHGA	CHGB	SYP	ENO2	CGA
cECs	ACKR1	CLDN5	PECAM1	SELE	CD200	VWF	ENG	CDH5
aECs	THY1	PLVAP	ESM1
Fib	LUM	DCN	COL1A1	FBLN1	COL6A3	PTGDS
MyoFib	ACTA2	RGS5	NOTCH3	PDGFRB	NDUFA4L2
Mye	PTPRC	CD68	HLA-DQB1	HLA-DRB1	APOE	C1QA	C1QB
Mast	PTPRC	KIT	FCER1G	GATA2	TPSB2	MS4A2	TPSAB1	ENPP3
CD4T	PTPRC	CD3D	CD3E	IL7R	CD4	CD40LG
Treg	PTPRC	CD3D	CD3E	SELL	IL2RA	FOXP3
CD8T	PTPRC	CD3D	CD3E	CD8A	CD8B
NK	PTPRC	NKG7	GZMB	KLRD1
B	PTPRC	IGHM	CD22	CD79A	CD19	MS4A1
B plasma	PTPRC	JCHAIN	MZB1	ZBP1	IGJ

## Sheet: Table S2-1
Table S2-1. List of 11 published NEPC_Meta genes.
ID	PMID
EurUrol.2005	15661408	CALCA	CHGA	CHGB	CCK	GRP	ENO2	NPY	PTHLH	GRPR	HTR1A	HTR1B	SSTR1	SSTR2	SSTR3	SSTR4	SSTR5	SLC31A2	CCKAR	CCKBR	NPY1R	NPY2R	NPY4R	NPY5R	VIPR1	VIPR2	PTH1R	VEGFA
CancerDiscov.2011	22389870	UNC13A	TMEM63C	CAMK2N2	CDC45L	DQ601936	TMEM151A	KCNH2	CHRNB2	CDK5R2	SCAMP5	C19orf52	ZMYM3	AK054931	BC028014	AP3B2	ILVBL	CPLX2	BC019026	SMARCA4	LPHN1	HIST3H3	LOC90835	GALK1	OPRD1	SLC2A6	TFR2	NETO2	LRTM2	GPRIN1	CLDN9	ILF3	MANEAL	FBXL16	SPC25	GLT25D1	NRIP3	CEP55	OGDHL	NEK2	CCNF	PRIM1	SYN1	GMIP	EPR-1	NTN2L	TMEM145	MORN3	HMMR
CancerRes.2014	24356420	ACAA2	ADAM22	ADAMTS14	ADAMTS18	ADCYAP1	ADORA1	ADRA2C	AGAP2	AGBL4	AIM1L	AK7	AMDHD1	ANKRD36	ANP32E	AP3B2	APLP1	ARHGAP11B	ASAP1	ASTN1	ASXL3	ATAD5	ATP1A3	AZI1	BEGAIN	BEND5	BIRC5	BRSK1	BSN	C10orf140	C12orf39	C12orf42	C12orf56	C19orf55	C19orf57	C2orf70	C4orf21	C6orf118	C6orf126	C6orf138	C6orf174	C9orf100	C9orf40	CA10	CA8	CA9	CACNA1A	CAMP	CASC5
NatMed.2016	26855148	BRINP1	SEM1	GNAO1	KCNB2	KCND2	CARMIL3	MAP10	NRSN1	PCSK1	PROX1	RGS7	SCG3	SEC11C	SEZ6	ST8SIA3	SVOP	SYT11
CellRep.2018.scRNA	30566875	TFF3	CHGA	GRP	CALCA	PCSK1N	SEC11C	SCG2	TPH1	TPPP3	CPE	ASCL1	SCG5	TMEM176A	IGFBP5	TMEM176B	SYT1	KLK12	PHGR1	PKIB	DNAJC12	C4orf48	MIAT	QPCT	BEX1	TAGLN3	BASP1	QDPR	UCHL1	MAOB	CHGB	UCP2	ZACN	SCGN	IZUMO4	HES6	SLC38A11	SPOCK1	SLITRK6	FGF14	ST18	MS4A8	KIF1A	MAP9	DPYSL3	TUBB2B	SYP	CGA	STMN2
ClinCancerRes.2015	26071481	DDC	GSTM3	NIM1	KCNJ6	GUCY1B2	JAKMIP2	DAPL1	USP27X	RAB3A	B3GAT1	KCNH6	SH3GL2	TSHZ2	PLXNA2	PPP1R1A	CPEB1	INSM1	CA10	C20orf26	BSN	JAKMIP1	PRTFDC1	CAND2	FGF9	MYL6B	REEP2	C14orf132	FLJ33996	BEX2	SVOP	AGBL4	BEND5	KCNC3	SRRM4	CRYBA2	ABCC8	DISP2	KCNK3	KIAA0408	SCGN	SYT13	SMPD3	RIMS2	SEZ6L2	ASPHD1	SCAMP5	STMN3	TMEM198
JClinInvest.2019	31361600	SYP	SCG3	SNAP25	CHRNB2	LRTM2	ACTL6B	RUNDC3A	CPLX2	AP3B2	UNC13A	SYT5	CHGB	UNC79	CHGA	KCNH6	SYT13	ST8SIA6-AS1	ASPHD1	SEZ6	MYT1	BEX1	CECR6	AMER3	VGF	PHF21B	PSD	SRRM4	STMN3	BSN	SCRT1	RIMBP2	DISP3	FBXL16	SYT4	SRRM3	RIMS2	MAST1	GOLGA7B	SCN8A	KCNC1	MMP24	DISP2	HEPACAM2	DLGAP3	MIR7-3HG	TMEM63C	TMEM151A	SYN1
IntJCancer.2019	31125117	PCSK1	CHGA	SEZ6L	RNF182	CXXC4	ASXL3	PROX1	BAALC	CDH2	DCX	SVOP	DSCAML1	KLHL14	NELL1	NRCAM	BEX1	JAKMIP2	CPLX2	CELF3	SRRM3	TAGLN3	CHRNA3	CHGB	GRP	ADCYAP1	LHX2	KIF19	NRXN1	RGS7	CACNA1A	PEG10	RAB3C	SCG2	SCG3	SYP	ENO2	NCAM1	SHOX2	CRABP1	MLLT11	E2F7	ERC2	BSN	NOL4	CLSPN	SLC36A4	SYT13	STMN3
HP_NE_neoplasm	28448665;https://hpo.jax.org/app/browse/term/HP:0100634	APC	ARMC5	ATRX	CCND1	CDKN1A	CDKN1B	CDKN2B	CDKN2C	DAXX	DLST	DNMT3A	EPAS1	FH	GCGR	GNAS	KCNJ11	KIF1B	LMNA	MAFA	MAX	MDH2	MEN1	NF1	PRKAR1A	RET	SDHA	SDHAF2	SDHB	SDHC	SDHD	SLC25A11	TMEM127	TSC1	TSC2	VHL	YY1
JClinOncol.2018	29985747	ZMAT4	RXFP1	CTAG1A	ADGB	WNT11	CACNA1E	SPAG17	CACNA2D4	C12orf56	TRIM55	CHRD	TMPRSS3	SEMA3A	INSRR	RIMBP2	SCG5	PRDM8	ADGRL3	CNTN5	CBLN2	EPHA7	PRSS16	TENM3	MAGEA3	TOX	LPA	PAPPA2	LCT	RDM1	RGPD2	NLGN4X	RBP5	HSD17B3	SV2A	PAGE2B	GALNT13	NPY	GABRA3	PRELP	PNMA5	PTPRT	C1orf101	KCNQ5	DUOXA1	ATP6V0D2	SSC5D	ADAM7	CDYL2
BMC.Cancer.2017	29132337	GPRIN1	RAB3C	SNAP25	MYT1	BSN	INA	CRMP1	ASF1B	HCN2	SYP	ARHGAP11B	FBXO43	APLP1	RIBC2	E2F2	C14orf132	CHGB	2023-03-04	AGBL4	FGF9	ASPM	ANLN	CDKN2A	TACC3	PLP2	TOP2A	BEX1	ABHD8	C19orf52	CHAF1B	DPP9	HJURP	KIF20A	NEK2	RIPPLY3	SSBP4	UBE2S	AFP	DNMT1	HOXC10	NKX2-1	SLC18A1	ADGRL1	PLK1	ADAM22	CPT1C	GPR153	KIF5A
[truncated: 407 more columns]

## Sheet: Table S2-2
Table S2-2. Details of 20 published prognostic machine learning models or signatures for PCa.
Model	PMID	Doi	Year	Coef	Gene
Model-1	32923125	10.1080/2162402X.2020.1762473	2020	0.012236	ZNF467
Model-1	32923125	10.1080/2162402X.2020.1762473	2020	0.00754916	SH3RF2
Model-1	32923125	10.1080/2162402X.2020.1762473	2020	0.00801591	PPFIA2
Model-1	32923125	10.1080/2162402X.2020.1762473	2020	0.0167504	MYT1
Model-1	32923125	10.1080/2162402X.2020.1762473	2020	0.0233527	TROAP
Model-1	32923125	10.1080/2162402X.2020.1762473	2020	0.0374407	GOLGA7B
Model-2	34336641	10.3389/fonc.2021.623313	2021	0.213	AKR1C3
Model-2	34336641	10.3389/fonc.2021.623313	2021	0.224	ALOXE3
Model-2	34336641	10.3389/fonc.2021.623313	2021	0.183	ATP5MC3
Model-2	34336641	10.3389/fonc.2021.623313	2021	0.182	CARS1
Model-2	34336641	10.3389/fonc.2021.623313	2021	-0.346	MT1G
Model-2	34336641	10.3389/fonc.2021.623313	2021	-0.193	PTGS2
Model-2	34336641	10.3389/fonc.2021.623313	2021	0.299	TFRC
Model-3	35968320	https://www.ncbi.nlm.nih.gov/pmc/articles/PMC9360249/	2022	1.029	SPTBN2
Model-3	35968320	https://www.ncbi.nlm.nih.gov/pmc/articles/PMC9360249/	2022	0.851	LGI3
Model-3	35968320	https://www.ncbi.nlm.nih.gov/pmc/articles/PMC9360249/	2022	-0.273	TGM3
Model-3	35968320	https://www.ncbi.nlm.nih.gov/pmc/articles/PMC9360249/	2022	-0.613	LENG9
Model-3	35968320	https://www.ncbi.nlm.nih.gov/pmc/articles/PMC9360249/	2022	-0.866	HAS3
Model-3	35968320	https://www.ncbi.nlm.nih.gov/pmc/articles/PMC9360249/	2022	1.203	SLC25A27
Model-3	35968320	https://www.ncbi.nlm.nih.gov/pmc/articles/PMC9360249/	2022	0.204	PCDHGA1
Model-3	35968320	https://www.ncbi.nlm.nih.gov/pmc/articles/PMC9360249/	2022	-0.342	ADPRHL1
Model-4	33954109	10.3389/fonc.2021.625452	2021	-0.8367	GYS2
Model-4	33954109	10.3389/fonc.2021.625452	2021	0.3448	STMN1
Model-4	33954109	10.3389/fonc.2021.625452	2021	0.3595	PPFIA4
Model-4	33954109	10.3389/fonc.2021.625452	2021	0.4779	ABCB6
Model-4	33954109	10.3389/fonc.2021.625452	2021	-0.194	KDELR3
Model-5	33671634	10.3390/cancers13040917	2021	0.5932	NPEPL1
Model-5	33671634	10.3390/cancers13040917	2021	0.4505	VWF
Model-5	33671634	10.3390/cancers13040917	2021	-0.3704	LMO7
Model-5	33671634	10.3390/cancers13040917	2021	-0.3399	ALDH2
Model-5	33671634	10.3390/cancers13040917	2021	0.3545	NUAK1
Model-5	33671634	10.3390/cancers13040917	2021	-0.6515	TPT1
Model-6	32264916	10.1186/s12967-020-02323-x	2020	0.97225	ULK2
Model-6	32264916	10.1186/s12967-020-02323-x	2020	-1.74297	NLRC4
Model-6	32264916	10.1186/s12967-020-02323-x	2020	-1.11799	MAPK1
Model-6	32264916	10.1186/s12967-020-02323-x	2020	-1.12182	ATG4D
Model-6	32264916	10.1186/s12967-020-02323-x	2020	-0.73348	MAPK3
Model-6	32264916	10.1186/s12967-020-02323-x	2020	1.40252	ATG2A
Model-6	32264916	10.1186/s12967-020-02323-x	2020	-0.49364	ATG9B
Model-6	32264916	10.1186/s12967-020-02323-x	2020	-1.09886	FOXO1
Model-6	32264916	10.1186/s12967-020-02323-x	2020	-0.68955	PTEN
Model-6	32264916	10.1186/s12967-020-02323-x	2020	1.80095	HDAC6
Model-6	32264916	10.1186/s12967-020-02323-x	2020	-0.99993	PRKN
Model-6	32264916	10.1186/s12967-020-02323-x	2020	0.35846	HSPB8
Model-6	32264916	10.1186/s12967-020-02323-x	2020	-0.51552	P4HB
Model-6	32264916	10.1186/s12967-020-02323-x	2020	1.56551	MAP2K7
Model-6	32264916	10.1186/s12967-020-02323-x	2020	-0.96348	MTOR
Model-6	32264916	10.1186/s12967-020-02323-x	2020	1.65516	RHEB
Model-6	32264916	10.1186/s12967-020-02323-x	2020	0.73934	TSC1
Model-6	32264916	10.1186/s12967-020-02323-x	2020	0.27799	BIRC5
Model-6	32264916	10.1186/s12967-020-02323-x	2020	1.43484	RGS19
Model-6	32264916	10.1186/s12967-020-02323-x	2020	-0.63037	RAB24
Model-6	32264916	10.1186/s12967-020-02323-x	2020	-0.2858	PTK6
Model-6	32264916	10.1186/s12967-020-02323-x	2020	-1.05312	NRG2
Model-7	35135561	10.1186/s12920-022-01172-5	2022	0.741	CENPA
Model-7	35135561	10.1186/s12920-022-01172-5	2022	-0.134	LCN2
Model-7	35135561	10.1186/s12920-022-01172-5	2022	0.802	COL7A1
Model-7	35135561	10.1186/s12920-022-01172-5	2022	0.222	ALB
Model-7	35135561	10.1186/s12920-022-01172-5	2022	-0.61	UBXN10
Model-7	35135561	10.1186/s12920-022-01172-5	2022	0.302	SPZ1
Model-7	35135561	10.1186/s12920-022-01172-5	2022	-0.227	SCNN1A
Model-7	35135561	10.1186/s12920-022-01172-5	2022	-0.111	TFF3
Model-8	32547947	10.3389/fonc.2020.00809	2020	0.022	BCO1
Model-8	32547947	10.3389/fonc.2020.00809	2020	-0.002	BAIAP2L2
Model-8	32547947	10.3389/fonc.2020.00809	2020	-0.001	C7
Model-8	32547947	10.3389/fonc.2020.00809	2020	0.004	AP000844.2
Model-8	32547947	10.3389/fonc.2020.00809	2020	0.001	ASB9
Model-8	32547947	10.3389/fonc.2020.00809	2020	0.828	MKI67P1
Model-8	32547947	10.3389/fonc.2020.00809	2020	0.053	TMEM272
Model-9	34568039	10.3389/fonc.2021.711258	2021	0.0950975	S100A2
Model-9	34568039	10.3389/fonc.2021.711258	2021	-5.85213	NOX1
Model-9	34568039	10.3389/fonc.2021.711258	2021	1.02949	IGHV7-81
Model-9	34568039	10.3389/fonc.2021.711258	2021	0.22004	AMH
Model-9	34568039	10.3389/fonc.2021.711258	2021	0.0399406	AGTR1
Model-10	34124157	10.3389/fmolb.2021.676138	2021	0.172	CIT
Model-10	34124157	10.3389/fmolb.2021.676138	2021	0.045	IQGAP3
Model-10	34124157	10.3389/fmolb.2021.676138	2021	0.185	TACC3
Model-10	34124157	10.3389/fmolb.2021.676138	2021	0.007	CDCA5
Model-10	34124157	10.3389/fmolb.2021.676138	2021	0.24	CDC20
Model-10	34124157	10.3389/fmolb.2021.676138	2021	0.193	PTTG1
Model-10	34124157	10.3389/fmolb.2021.676138	2021	0.177	CBX2
Model-10	34124157	10.3389/fmolb.2021.676138	2021	0.017	CDKN2C
Model-10	34124157	10.3389/fmolb.2021.676138	2021	0.009	SPC24
Model-10	34124157	10.3389/fmolb.2021.676138	2021	-0.026	DTL
Model-10	34124157	10.3389/fmolb.2021.676138	2021	-0.022	CDC6
Model-10	34124157	10.3389/fmolb.2021.676138	2021	-0.451	CENPM
Model-11	34267780	10.3389/fgene.2021.676845	2021	0.186338	MAPK15
Model-11	34267780	10.3389/fgene.2021.676845	2021	0.523366	ZNF467
Model-11	34267780	10.3389/fgene.2021.676845	2021	0.624495	MC1R
Model-12	34484286	10.3389/fgene.2021.666300	2021	0.23799	RELT
Model-12	34484286	10.3389/fgene.2021.666300	2021	-0.25874	EDA2R
Model-12	34484286	10.3389/fgene.2021.666300	2021	-0.25207	TNFSF10
Model-12	34484286	10.3389/fgene.2021.666300	2021	0.45293	TNFSF18
Model-12	34484286	10.3389/fgene.2021.666300	2021	0.25466	TNFRSF25
Model-13	32669958	10.7150/ijms.46780	2020	-0.04703	MMP1
Model-13	32669958	10.7150/ijms.46780	2020	-0.0223	MMP7
Model-13	32669958	10.7150/ijms.46780	2020	0.336547	MMP11
Model-13	32669958	10.7150/ijms.46780	2020	0.218207	MMP24
Model-13	32669958	10.7150/ijms.46780	2020	-0.11865	MMP26
Model-14	33995635	10.7150/jca.55140	2021	0.0312	CELSR3
Model-14	33995635	10.7150/jca.55140	2021	0.0571	CCDC144NL
Model-14	33995635	10.7150/jca.55140	2021	0.0356	SLC9A3
Model-14	33995635	10.7150/jca.55140	2021	0.0026	KLK14
Model-14	33995635	10.7150/jca.55140	2021	-0.0031	PCOTH
Model-14	33995635	10.7150/jca.55140	2021	-0.0034	RPE65
Model-14	33995635	10.7150/jca.55140	2021	-0.0533	SLC7A4
Model-14	33995635	10.7150/jca.55140	2021	0.6825	TEX19
Model-14	33995635	10.7150/jca.55140	2021	0.0178	MEX3A
Model-14	33995635	10.7150/jca.55140	2021	0.1853	CAPN12
Model-14	33995635	10.7150/jca.55140	2021	-0.0688	RBFOX3
Model-15	34484299	10.3389/fgene.2021.703210	2021	-0.4619	PTGS2
Model-15	34484299	10.3389/fgene.2021.703210	2021	-0.141	PPP1R12A
Model-15	34484299	10.3389/fgene.2021.703210	2021	-0.2915	NT5E
Model-15	34484299	10.3389/fgene.2021.703210	2021	-0.6051	AOX1
Model-15	34484299	10.3389/fgene.2021.703210	2021	0.3527	GGCT
Model-16	33324566	10.3389/fonc.2020.598801	2020	-0.00837	CACNG4
Model-16	33324566	10.3389/fonc.2020.598801	2020	-0.09798	SLC2A4
Model-16	33324566	10.3389/fonc.2020.598801	2020	-0.01612	EPHX2
Model-16	33324566	10.3389/fonc.2020.598801	2020	-0.21817	CA14
Model-16	33324566	10.3389/fonc.2020.598801	2020	-0.20554	NUDT7
Model-16	33324566	10.3389/fonc.2020.598801	2020	-0.02131	ADH5
Model-17	34234523	10.2147/IJGM.S321319	2021	0.415	CLEC7A
Model-17	34234523	10.2147/IJGM.S321319	2021	0.173	COL11A1
Model-18	34540835	10.3389/fcell.2021.718638	2021	0.2036	ARHGEF38
Model-18	34540835	10.3389/fcell.2021.718638	2021	-0.4913	NETO2
Model-18	34540835	10.3389/fcell.2021.718638	2021	-1.5379	PRSS21
Model-18	34540835	10.3389/fcell.2021.718638	2021	0.0025	GOLM1
Model-18	34540835	10.3389/fcell.2021.718638	2021	0.1365	SAPCD2
Model-19	34136527	10.3389/fsurg.2021.665115	2021	-2.771	CTNNAL1
Model-19	34136527	10.3389/fsurg.2021.665115	2021	1.577	BRD4
Model-19	34136527	10.3389/fsurg.2021.665115	2021	-2.239	DJ1
Model-19	34136527	10.3389/fsurg.2021.665115	2021	2.152	SMAD1
Model-19	34136527	10.3389/fsurg.2021.665115	2021	2.428	YB1
Model-20	35812443	10.3389/fimmu.2022.807840	2022	-0.332	SOCS2
Model-20	35812443	10.3389/fimmu.2022.807840	2022	-0.111	EGR1
Model-20	35812443	10.3389/fimmu.2022.807840	2022	0.286	RRM2
Model-20	35812443	10.3389/fimmu.2022.807840	2022	-0.609	TPP1
Model-20	35812443	10.3389/fimmu.2022.807840	2022	-0.748	C11orf54

## Sheet: Table S3-1
Table S3-1. NEPC markers and signature gene-lists
NEPC_FG_UP	This study	FAM161A	CEL	STMN1	KCNH3	HES6	ACYP1	CACNA1A	PSIP1	CDKN2C	SYT5	ESPL1	PCSK1	TUBB2B	MCM3	CCNE2	CDKAL1	LCN15	TYMS	FAM178B	TIMELESS	TAGLN3	RNF183	PCCA	SMC2	CA8	CHRNA3	PRPH	E2F1	PTTG1	CABP7	RFC5	RUNDC3A	GNAZ	EFR3B	CENPO	PEX5L	INSM1	ECT2	ASCL1	BAALC	RFC4	RTBDN	SYNGR4	ZNF367	PCNA	SYP	TRIM9	GPRIN1
NEPC_FG_DN	This study	HGD	ACSM1	LPAR3	BCAS1	SNAP23	RAB27B	SEMA4A	STEAP4	SLC23A1	SFTPA2	CWH43	RLN1	ABCC4	MYBPC1	ANPEP	GNMT	CNDP2	DNASE2B	IQGAP2	CREB3L2	ACSM3	LTF	SLC30A4	TBC1D4	RDH11	ANXA3	GLUD1	PPM1K	MSMB	KLK4	NOTCH2	SYNGR2	RAB18	MIPEP	P3H2	SLC52A3	VIPR1	PARP11	HFE	EPS15	CD177	ATP1A4	SOCS2	PSD4	LYPD3	RAB27A	ABCG2	CTBS
NE_Sig_UP	This study	ESPN	NR0B2	CLSPN	TMEM61	MLLT11	NUF2	ASPM	PROX1	RRM2	NRXN1	FAM161A	FAM178B	DAPL1	CRYBA2	SCG2	DNER	KIF1A	CADPS	TAGLN3	PLS1	ECT2	PEX5L	UCHL1	CENPE	CENPU	CENPK	CCNB1	FOXD1	PCSK1	TUBB2B	SCGN	HOXA11	HEPACAM2	VGF	NRCAM	SYP	BEX1	ST18	CA8	CCNE2	BAALC	RIMS2	CEL	LCN15	NAV2	FAM111B	ZWINT	CDK1
NE_Sig_DN	This study	SNAP23	ABCC4	ANPEP	IQGAP2	LTF	SLC30A4	TBC1D4	RDH11	GLUD1	PPM1K	MSMB	KLK4	SYNGR2	MIPEP	SOCS2	RAB27A	ADRB2	STEAP2	CCNG2	SORD	ITM2A	NPY	CCDC69	RNF149	ERGIC1	ZFP36L2	OR51E2	MLPH	KLK2	SPRY1	ACKR1	TGM2	TPSAB1	MT1E	TACC1	NEDD4L	SLC39A6	SMARCA2	ALDH1A3	KLK3
[truncated: 539 more columns]

## Sheet: Table S3-2
Table S3-2. Differential expression analysis of NE cells vs. others cells in scRNA-seq meta-atlas
Gene	p_val	avg_log2FC	pct.1	pct.2	p_val_adj	Group
CHGB	0	3.38009	0.568	0.015	0	NE_Sig_UP
ASCL1	0	2.89407	0.564	0.012	0	NE_Sig_UP
TUBB2B	0	2.89135	0.724	0.027	0	NE_Sig_UP
SCG2	0	2.22838	0.354	0.012	0	NE_Sig_UP
CHGA	0	2.14251	0.551	0.021	0	NE_Sig_UP
CEL	0	2.14049	0.342	0.006	0	NE_Sig_UP
UBE2C	0	1.94094	0.34	0.034	0	NE_Sig_UP
SCG3	0	1.92001	0.473	0.018	0	NE_Sig_UP
INSM1	0	1.77428	0.536	0.015	0	NE_Sig_UP
TOP2A	0	1.69625	0.369	0.045	0	NE_Sig_UP
LCN15	0	1.68449	0.302	0.001	0	NE_Sig_UP
BEX1	0	1.63302	0.379	0.016	0	NE_Sig_UP
CACNA1A	0	1.5699	0.426	0.015	0	NE_Sig_UP
VGF	0	1.5465	0.426	0.031	0	NE_Sig_UP
HEPACAM2	0	1.32775	0.351	0.009	0	NE_Sig_UP
TMEM61	0	1.32065	0.391	0.026	0	NE_Sig_UP
TYMS	0	1.26806	0.467	0.045	0	NE_Sig_UP
SLITRK6	0	1.23998	0.461	0.008	0	NE_Sig_UP
TNNT1	0	1.19152	0.485	0.023	0	NE_Sig_UP
DLL3	0	1.1879	0.494	0.029	0	NE_Sig_UP
ADCYAP1	0	1.17564	0.242	0.012	0	NE_Sig_UP
NKX2-1	0	1.162	0.42	0.011	0	NE_Sig_UP
SCGN	0	1.16001	0.268	0.019	0	NE_Sig_UP
PROX1	0	1.14996	0.471	0.025	0	NE_Sig_UP
KIF1A	0	1.14665	0.579	0.04	0	NE_Sig_UP
NRXN1	0	1.11891	0.442	0.018	0	NE_Sig_UP
SFTA3	0	1.07832	0.351	0.005	0	NE_Sig_UP
CDKN3	0	1.07382	0.352	0.04	0	NE_Sig_UP
ZIC2	0	1.00148	0.31	0.026	0	NE_Sig_UP
TPX2	0	0.992994	0.309	0.035	0	NE_Sig_UP
CELF4	0	0.945642	0.355	0.013	0	NE_Sig_UP
BIRC5	0	0.941397	0.284	0.041	0	NE_Sig_UP
ASPM	0	0.937567	0.232	0.024	0	NE_Sig_UP
CDK1	0	0.916562	0.328	0.04	0	NE_Sig_UP
MKI67	0	0.91577	0.296	0.041	0	NE_Sig_UP
CCNB1	0	0.914893	0.237	0.049	0	NE_Sig_UP
CLSPN	0	0.908162	0.397	0.029	0	NE_Sig_UP
SYT4	0	0.882624	0.353	0.019	0	NE_Sig_UP
TOX3	0	0.875393	0.39	0.041	0	NE_Sig_UP
ELAVL3	0	0.87354	0.257	0.013	0	NE_Sig_UP
CRYBA2	0	0.87347	0.27	0.018	0	NE_Sig_UP
NPPB	0	0.867497	0.208	0	0	NE_Sig_UP
ECT2	0	0.865003	0.337	0.039	0	NE_Sig_UP
PRC1	0	0.861864	0.323	0.041	0	NE_Sig_UP
UCHL1	0	0.860888	0.328	0.035	0	NE_Sig_UP
RIMS2	0	0.835325	0.412	0.033	0	NE_Sig_UP
FOXA2	0	0.827679	0.281	0.008	0	NE_Sig_UP
GINS2	0	0.81842	0.423	0.048	0	NE_Sig_UP
ZWINT	0	0.813586	0.384	0.042	0	NE_Sig_UP
CA8	0	0.801207	0.33	0.011	0	NE_Sig_UP
FOXD1	0	0.771855	0.342	0.029	0	NE_Sig_UP
NUF2	0	0.767256	0.228	0.022	0	NE_Sig_UP
NR0B2	0	0.754948	0.317	0.003	0	NE_Sig_UP
ESPL1	0	0.75189	0.277	0.008	0	NE_Sig_UP
DAPL1	0	0.741911	0.309	0.044	0	NE_Sig_UP
INA	0	0.733976	0.342	0.003	0	NE_Sig_UP
UHRF1	0	0.712397	0.31	0.015	0	NE_Sig_UP
CDH2	0	0.702575	0.317	0.026	0	NE_Sig_UP
ST18	0	0.699167	0.296	0.011	0	NE_Sig_UP
BAALC	0	0.694918	0.32	0.023	0	NE_Sig_UP
NOL4	0	0.692293	0.31	0.014	0	NE_Sig_UP
CCNB2	0	0.689774	0.222	0.027	0	NE_Sig_UP
PCSK1	0	0.681262	0.244	0.004	0	NE_Sig_UP
FAM111B	0	0.67288	0.308	0.023	0	NE_Sig_UP
CCNE2	0	0.664175	0.311	0.033	0	NE_Sig_UP
PLS1	0	0.657514	0.336	0.021	0	NE_Sig_UP
FAM161A	0	0.654338	0.377	0.041	0	NE_Sig_UP
MLLT11	0	0.653528	0.385	0.048	0	NE_Sig_UP
MYBL2	0	0.650678	0.263	0.019	0	NE_Sig_UP
E2F1	0	0.649819	0.293	0.022	0	NE_Sig_UP
ONECUT2	0	0.646512	0.31	0.036	0	NE_Sig_UP
NRCAM	0	0.640087	0.337	0.023	0	NE_Sig_UP
TAGLN3	0	0.61357	0.27	0.001	0	NE_Sig_UP
ESPN	0	0.610409	0.281	0.014	0	NE_Sig_UP
FAM178B	0	0.590679	0.273	0.005	0	NE_Sig_UP
GTSE1	0	0.58209	0.215	0.024	0	NE_Sig_UP
PEX5L	0	0.581823	0.24	0.003	0	NE_Sig_UP
CADPS	0	0.581595	0.262	0.018	0	NE_Sig_UP
NPTX1	0	0.579496	0.232	0.014	0	NE_Sig_UP
RRM2	0	0.572216	0.219	0.025	0	NE_Sig_UP
DNER	0	0.565741	0.229	0.007	0	NE_Sig_UP
CENPU	0	0.561623	0.301	0.038	0	NE_Sig_UP
SYP	0	0.554941	0.327	0.032	0	NE_Sig_UP
HOXA11	0	0.542507	0.252	0.033	0	NE_Sig_UP
ORC6	0	0.540866	0.297	0.039	0	NE_Sig_UP
CENPK	0	0.537274	0.285	0.037	0	NE_Sig_UP
CENPE	0	0.528266	0.204	0.031	0	NE_Sig_UP
NAV2	0	0.522538	0.297	0.028	0	NE_Sig_UP
TRIM9	0	0.508816	0.221	0.003	0	NE_Sig_UP
TROAP	0	0.506172	0.203	0.018	0	NE_Sig_UP
MLPH	3.22239e-08	-0.500154	0.213	0.206	0.000672513	NE_Sig_DN
CCDC69	3.24403e-302	-0.536043	0.017	0.089	6.77029e-298	NE_Sig_DN
SNAP23	2.70371e-223	-0.538304	0.142	0.223	5.64263e-219	NE_Sig_DN
SMARCA2	8.60406e-33	-0.545053	0.209	0.226	1.79567e-28	NE_Sig_DN
ADRB2	0	-0.548038	0.017	0.138	0	NE_Sig_DN
SLC30A4	0	-0.55881	0.033	0.128	0	NE_Sig_DN
RNF149	3.05092e-53	-0.5696	0.219	0.243	6.36728e-49	NE_Sig_DN
SLC39A6	1.71057e-43	-0.572795	0.432	0.307	3.56995e-39	NE_Sig_DN
ALDH1A3	1.32084e-206	-0.576209	0.109	0.189	2.7566e-202	NE_Sig_DN
TBC1D4	6.92879e-243	-0.595447	0.07	0.149	1.44604e-238	NE_Sig_DN
ANPEP	0	-0.599504	0.009	0.114	0	NE_Sig_DN
TGM2	0	-0.650076	0.016	0.143	0	NE_Sig_DN
NEDD4L	2.74002e-10	-0.680312	0.275	0.252	5.71842e-06	NE_Sig_DN
CCNG2	3.24033e-80	-0.703086	0.223	0.252	6.76256e-76	NE_Sig_DN
SOCS2	0	-0.710579	0.085	0.205	0	NE_Sig_DN
OR51E2	4.52186e-78	-0.715274	0.107	0.143	9.43711e-74	NE_Sig_DN
GLUD1	0	-0.755452	0.19	0.286	0	NE_Sig_DN
ACKR1	8.67269e-165	-0.768457	0.002	0.038	1.80999e-160	NE_Sig_DN
RAB27A	4.0425e-207	-0.768773	0.134	0.205	8.4367e-203	NE_Sig_DN
PPM1K	0	-0.811167	0.075	0.221	0	NE_Sig_DN
SYNGR2	1.37994e-129	-0.852314	0.4	0.387	2.87993e-125	NE_Sig_DN
MIPEP	3.43112e-216	-0.854881	0.074	0.146	7.16074e-212	NE_Sig_DN
ERGIC1	5.79965e-213	-0.87843	0.293	0.334	1.21039e-208	NE_Sig_DN
LTF	4.8777e-106	-0.90096	0.011	0.041	1.01798e-101	NE_Sig_DN
TACC1	8.82278e-232	-0.929454	0.239	0.306	1.84131e-227	NE_Sig_DN
ABCC4	0	-0.959103	0.041	0.178	0	NE_Sig_DN
SPRY1	4.80267e-12	-0.981337	0.153	0.158	1.00232e-07	NE_Sig_DN
IQGAP2	0	-1.01174	0.013	0.213	0	NE_Sig_DN
SORD	4.8592e-15	-1.01986	0.303	0.273	1.01411e-10	NE_Sig_DN
ITM2A	0	-1.41162	0.006	0.176	0	NE_Sig_DN
STEAP2	0	-1.51872	0.05	0.259	0	NE_Sig_DN
RDH11	1.97432e-11	-1.57444	0.458	0.371	4.1204e-07	NE_Sig_DN
MT1E	4.08034e-49	-1.61108	0.274	0.287	8.51567e-45	NE_Sig_DN
NPY	0	-1.774	0.024	0.221	0	NE_Sig_DN
ZFP36L2	0	-1.80041	0.46	0.543	0	NE_Sig_DN
KLK4	0	-1.84779	0.048	0.263	0	NE_Sig_DN
TPSAB1	4.99108e-62	-2.73072	0.033	0.059	1.04164e-57	NE_Sig_DN
MSMB	0	-3.86012	0.033	0.249	0	NE_Sig_DN
KLK2	0	-4.07706	0.025	0.456	0	NE_Sig_DN
KLK3	0	-5.10913	0.03	0.508	0	NE_Sig_DN

## Sheet: Table S4-1.SU2C
Data.sets	ID	Group	NE_UP_DN_ssGSEA	NE_UP_ssGSEA	NE_status	RFS.score	alpha.0.01	alpha.0.1	alpha.0.2	alpha.0.3	alpha.0.4	alpha.0.5	alpha.0.6	alpha.0.7	alpha.0.8	alpha.0.9	LASSO	Ridge.score	superpc.score	GBM.score	SVM.score
SU2C	WCM210_Z2	NEPC	0.976564	0.852013	1	0.961224	0.975383	0.966914	0.94801	0.946806	0.946247	0.934167	0.922312	0.906353	0.883568	0.874793	0.887486	0.990487	0.995948	0.9075	1
SU2C	WCM573_X1	NEPC	0.988031	0.840043	1	0.988784	1	1	1	1	1	0.997739	0.970998	0.954532	0.946945	0.941607	0.947536	1	0.965045	1	0.999927
SU2C	MO_1215-Tumor	CRPC_NE	0.8368	0.815705	1	0.991108	0.880956	0.914023	0.930831	0.964746	0.988282	1	1	1	1	1	1	0.933205	0.802766	0.95603	0.944146
SU2C	WCM252_Z3	NEPC	0.748942	0.797095	1	1	0.962112	0.980541	0.951178	0.948344	0.956868	0.961798	0.950028	0.936492	0.933517	0.931623	0.927911	0.984581	1	0.962301	0.944229
SU2C	MO_1460_Tumor	CRPC_NE	0.716034	0.792669	1	0.954889	0.88174	0.897441	0.901651	0.914728	0.929209	0.937831	0.912593	0.897998	0.89622	0.896147	0.890569	0.93385	0.806454	0.883815	0.944168
SU2C	MO_1482_T	NEPC	0.83149	0.78119	1	0.978994	0.883505	0.838443	0.819125	0.813735	0.808167	0.805353	0.775784	0.756572	0.748869	0.745561	0.740499	0.935292	0.641994	0.920477	0.999792
SU2C	PRAD-01115576-Tumor-SM-A56E8	CRPC_Adeno	0.809136	0.771233	1	0.936206	0.894058	0.836465	0.801006	0.795624	0.793366	0.788418	0.768415	0.754134	0.742779	0.735396	0.726634	0.943568	0.607271	0.909447	0.999736
SU2C	SC_9126_Tumor	CRPC_NE	0.702465	0.764106	1	0.933333	0.882164	0.876077	0.863106	0.85881	0.858822	0.856659	0.836873	0.8238	0.817582	0.816143	0.806886	0.934198	0.69081	0.85846	0.944105
SU2C	MO_1118-TM	CRPC_NE	0.661986	0.72162	1	0.985677	0.871504	0.915883	0.91424	0.931773	0.948792	0.960465	0.947512	0.932136	0.928228	0.923645	0.912222	0.925154	0.666069	0.969828	0.944149
SU2C	WCM665_X1	NEPC	0.784104	0.721142	1	0.916052	0.835498	0.82768	0.820879	0.825164	0.826882	0.82399	0.79735	0.773225	0.761939	0.755404	0.745735	0.889688	0.807812	0.889475	0.944279
SU2C	PROS01448-6115237-Tumor-SM-67ERZ	CRPC_NE	0.703112	0.698611	1	0.905793	0.78479	0.826584	0.828029	0.82364	0.82759	0.828569	0.795539	0.765973	0.760671	0.756003	0.7265	0.825458	0.449773	0.910262	0.999831
SU2C	SC_9031-TM	CRPC_Adeno	0.53458	0.662619	1	0.944197	0.798168	0.771913	0.738851	0.725918	0.712866	0.701631	0.682006	0.665765	0.653785	0.647565	0.643514	0.844117	0.696369	0.911839	0.944115
SU2C	PRAD-6115381.0-Tumor-SM-7LGU3	NEPC	0.350819	0.662225	1	0.893902	0.711084	0.715438	0.691112	0.680915	0.675788	0.670872	0.652158	0.639439	0.633645	0.632055	0.627206	0.700765	0.451635	0.873047	0.944164
SU2C	MO_1446_T	CRPC_Adeno	0.605119	0.626897	1	0.788765	0.753132	0.813953	0.809982	0.810265	0.809996	0.809322	0.799649	0.785663	0.776571	0.77248	0.76857	0.776326	0.422556	0.843475	0.944226
SU2C	MO_1469_T	CRPC_NE	0.417707	0.606422	1	0.86343	0.707593	0.787147	0.789718	0.800006	0.805501	0.808987	0.798241	0.783711	0.775566	0.77182	0.766048	0.694015	0.452133	0.896148	0.944138
SU2C	PRAD-6115388.0-Tumor-SM-7LGUA	NEPC	0.582919	0.593673	1	0.821019	0.65356	0.71677	0.711367	0.712152	0.716177	0.718022	0.698646	0.679676	0.670734	0.664584	0.661192	0.582529	0.1405	0.76074	0.9442
SU2C	PRAD-6115605.0-Tumor-SM-B2XSA	CRPC_NE	0.322461	0.494369	1	0.563455	0.469892	0.570501	0.574595	0.576253	0.591066	0.60629	0.590289	0.578814	0.584031	0.58571	0.575311	0.221372	0.0843525	0.550523	0.944141
SU2C	PRAD-6115393.0-Tumor-SM-7LGUF	CRPC_NE	0.174261	0.491838	1	0.602496	0.45564	0.60194	0.610195	0.613033	0.623274	0.631326	0.620551	0.609499	0.608232	0.605302	0.593668	0.200956	0.094814	0.577466	0.944139
SU2C	SC_9165_Tumor	CRPC_Adeno	0.084978	0.480749	1	0.81485	0.564319	0.621743	0.603593	0.59772	0.602701	0.608407	0.597638	0.590388	0.588948	0.585964	0.582178	0.390444	0.265473	0.748188	0.944118
SU2C	WCM666_X1	NEPC	0.201393	0.428671	1	0.575947	0.420052	0.571184	0.569064	0.555534	0.560772	0.570556	0.548341	0.535469	0.539011	0.537569	0.524703	0.156107	0.0668101	0.47021	0.944138
SU2C	PROS12319B-SU2C-06115121-Tumor-SM-4W2NG	NEPC	0.262636	0.375908	1	0.582135	0.462343	0.605049	0.603754	0.603283	0.618527	0.633298	0.619127	0.612158	0.619028	0.624168	0.622949	0.210381	0.0698141	0.506893	0.944154
SU2C	PM161-TM	NEPC	0.272083	0.371747	1	0.619048	0.360841	0.499934	0.500591	0.486978	0.494956	0.507625	0.472774	0.445647	0.450149	0.444519	0.406323	0.0994052	0.0747496	0.503368	0.944143
SU2C	PM163-TM	NEPC	0.0827065	0.365761	1	0.690397	0.577248	0.651934	0.641129	0.639746	0.647332	0.653218	0.646291	0.642376	0.637511	0.63425	0.637619	0.417335	0.325246	0.63748	0.944139
SU2C	PROS12319B-SU2C-06115116-Tumor-SM-4W2NB	NEPC	-0.13542	0.331489	1	0.683292	0.492418	0.620671	0.615173	0.610989	0.615741	0.61963	0.599037	0.584436	0.580029	0.578118	0.57082	0.256534	0.104231	0.648378	0.944199
SU2C	PROS12319B-SU2C-06115114-Tumor-SM-4W2N9	CRPC_NE	0.227904	0.297183	1	0.619685	0.236012	0.349898	0.337676	0.308662	0.318864	0.342186	0.29681	0.270394	0.283738	0.283056	0.24611	0.0340005	0.0150619	0.442855	0.944145
SU2C	PM155-TM	NEPC	-0.0507812	0.29511	1	0.825422	0.555651	0.662009	0.658171	0.660949	0.665237	0.669369	0.657927	0.64559	0.6404	0.63508	0.626858	0.372799	0.394298	0.867055	0.944167
SU2C	SC_9001-Tumor_Liver1	CRPC_Adeno	0.479559	0.604777	0	0.324303	0.611612	0.48695	0.460023	0.459335	0.453079	0.448306	0.445435	0.442937	0.432659	0.428467	0.442518	0.491173	0.589113	0.568571	0.0557204
SU2C	MO_1241-Tumor	CRPC_Adeno	0.466941	0.596069	0	0.0208461	0.423634	0.359349	0.336755	0.33409	0.3272	0.328268	0.325778	0.330987	0.33181	0.334048	0.342521	0.160234	0.13752	0.169359	0.0556657
SU2C	MO_1244-Tumor	CRPC_Adeno	0.482812	0.567248	0	0.0833906	0.361134	0.328514	0.310535	0.310165	0.311433	0.316846	0.318904	0.31948	0.312193	0.306715	0.307507	0.0996365	0.0553162	0.269553	0.0556757
SU2C	SC_9091-TM	CRPC_Adeno	0.495007	0.553478	0	0.273948	0.411027	0.40507	0.39179	0.394959	0.398214	0.406401	0.41253	0.419818	0.420829	0.421822	0.430895	0.146081	0.0554157	0.293997	0.0556341
SU2C	PM170-TM	CRPC_Adeno	0.183078	0.550239	0	0.129434	0.429732	0.351238	0.324771	0.325649	0.329228	0.333819	0.342223	0.344893	0.342201	0.339364	0.346268	0.167456	0.0731954	0.353942	0.0154961
SU2C	TP_2093_T	CRPC_Adeno	0.500418	0.545089	0	0.0653282	0.367797	0.305857	0.295414	0.298799	0.302498	0.309079	0.316093	0.322509	0.321803	0.323747	0.336607	0.105016	0.0399568	0.230666	0.0556636
SU2C	TP_2054-TM	CRPC_Adeno	0.227993	0.537076	0	0.0273669	0.339641	0.304622	0.28336	0.280236	0.278805	0.283247	0.282354	0.285339	0.287516	0.288444	0.302703	0.0838367	0.0595063	0.115796	0.055611
SU2C	PRAD-01115527-Tumor-SM-A4KNE	CRPC_Adeno	0.0966125	0.525566	0	0.011736	0.379426	0.289863	0.26706	0.267551	0.268234	0.273535	0.278779	0.281464	0.275529	0.272289	0.280259	0.114986	0.0547656	0.235053	0.0556386
SU2C	TP_2061-TM	CRPC_Adeno	0.330636	0.522621	0	0.230925	0.475359	0.434158	0.412788	0.418741	0.41393	0.407994	0.411161	0.413831	0.401447	0.39521	0.407983	0.229582	0.18443	0.52271	0.0556317
SU2C	MO_1219-Tumor	CRPC_Adeno	0.253063	0.512773	0	0.0254439	0.357552	0.333984	0.308471	0.303799	0.307407	0.313461	0.308269	0.306492	0.307664	0.304935	0.299641	0.0968417	0.0678421	0.1575	0.0556271
SU2C	MO_1012-Tumor-Subcutaneous_nodule	CRPC_Adeno	0.477382	0.511507	0	0.342831	0.48537	0.406115	0.383672	0.377583	0.368818	0.361753	0.344674	0.328492	0.31768	0.307276	0.298637	0.245154	0.253351	0.488169	0.0556293
SU2C	PRAD-01115531-Tumor-SM-A4KNG	CRPC_Adeno	0.387761	0.50413	0	0.0447216	0.341409	0.32227	0.302918	0.300397	0.303965	0.309135	0.307274	0.310139	0.309414	0.311255	0.323318	0.0850511	0.0305683	0.183169	0.0556191
SU2C	SC_9054-Tumor	CRPC_Adeno	0.382846	0.502158	0	0.0294852	0.241054	0.182158	0.168052	0.177326	0.176221	0.178458	0.18205	0.189363	0.183823	0.181465	0.194422	0.0356384	0.055527	0.0649356	0.0556287
SU2C	SC_9187_T	CRPC_Adeno	0.373347	0.494187	0	0.110349	0.336144	0.339303	0.343208	0.369826	0.381562	0.386657	0.396477	0.407964	0.40398	0.403612	0.416578	0.0814785	0.0689922	0.28812	0.0556096
SU2C	PRAD-01115581-Tumor-SM-A56EB	CRPC_Adeno	0.159209	0.49102	0	0.0904613	0.34042	0.308471	0.294523	0.28781	0.29446	0.309726	0.30574	0.302825	0.312668	0.31513	0.3029	0.0843696	0.0373477	0.219312	0.0556574
SU2C	PRAD-6115427.0-Tumor-SM-B2XRT	CRPC_Adeno	0.30215	0.489021	0	0.0176833	0.291657	0.348599	0.350247	0.355529	0.359085	0.369874	0.360455	0.351807	0.351612	0.345081	0.341397	0.0560589	0.0209981	0.142394	0.0556288
SU2C	MO_1161-TM	CRPC_Adeno	0.267673	0.476209	0	0.0563324	0.366698	0.333324	0.302601	0.299012	0.29331	0.292646	0.284106	0.291279	0.283268	0.274712	0.282471	0.104113	0.117967	0.18912	0.0556796
SU2C	SC_9153_Tumor	CRPC_Adeno	0.357734	0.475689	0	0.0240931	0.361047	0.3418	0.318873	0.323459	0.323751	0.321646	0.321971	0.327961	0.318817	0.313446	0.319859	0.0995682	0.0798904	0.140629	0.055673
SU2C	PRAD-01115468-Tumor-SM-6B2KE	CRPC_Adeno	0.329987	0.466702	0	0.0493914	0.377039	0.377417	0.364508	0.359419	0.357859	0.362423	0.357027	0.353069	0.354017	0.352714	0.346444	0.112878	0.0819174	0.195783	0.0556613
SU2C	TP_2069_Tumor	CRPC_Adeno	0.2055	0.46224	0	0.00646103	0.260504	0.209616	0.184432	0.191904	0.200774	0.215703	0.216703	0.218479	0.223103	0.223557	0.218188	0.0425823	0.0565155	0.0566122	0.0556153
SU2C	MO_1202-Tumor	CRPC_Adeno	0.304504	0.460947	0	0.0489428	0.266127	0.226606	0.193438	0.198897	0.198968	0.199069	0.214355	0.226713	0.222388	0.221493	0.24369	0.0447885	0.0924216	0.0587184	0.0556282
SU2C	SC_9146_T	CRPC_Adeno	0.20646	0.460946	0	0.220591	0.483638	0.435537	0.417623	0.415711	0.410179	0.408617	0.401308	0.39627	0.389511	0.384769	0.392145	0.24241	0.10573	0.541731	0.0557357
SU2C	MO_1492_T	CRPC_Adeno	0.403696	0.460533	0	0.0186156	0.241392	0.205177	0.180303	0.186618	0.18274	0.178368	0.187675	0.198445	0.187634	0.183661	0.207817	0.0357505	0.0346332	0.0851911	0.0556218
SU2C	PROS10448-1115154-Tumor-SM-5EEBM	CRPC_Adeno	0.314477	0.459543	0	0.0418777	0.294914	0.318821	0.300442	0.306988	0.314802	0.326069	0.323812	0.325234	0.329497	0.330544	0.328436	0.0576561	0.032136	0.110256	0.0556454
SU2C	MO_1124-Tumor	CRPC_Adeno	0.360981	0.458673	0	0.040145	0.312456	0.257908	0.249394	0.261775	0.257308	0.256037	0.258679	0.264697	0.258585	0.258965	0.271822	0.0669411	0.0848527	0.161698	0.0556439
SU2C	SC_9199_T	CRPC_Adeno	0.385341	0.45769	0	0.0351824	0.304618	0.311438	0.296601	0.288471	0.28789	0.294281	0.284949	0.279966	0.281532	0.279311	0.276178	0.0626459	0.0269011	0.16381	0.0556409
SU2C	SC_9107-Tumor	CRPC_Adeno	0.252663	0.457255	0	0.0186632	0.333586	0.336908	0.341536	0.357478	0.364981	0.372145	0.380762	0.392921	0.392811	0.394012	0.408881	0.0797896	0.106264	0.151258	0.0556138
SU2C	SC_9081-TM	CRPC_Adeno	0.293695	0.457174	0	0.0222384	0.342162	0.299578	0.254802	0.248706	0.24568	0.248652	0.240321	0.241342	0.240592	0.238281	0.242909	0.0855722	0.0411158	0.0933598	0.0556539
SU2C	SC_9076-TM	CRPC_Adeno	0.161755	0.456753	0	0.0151184	0.291042	0.234406	0.198205	0.17796	0.16616	0.163199	0.149262	0.140184	0.134676	0.129021	0.127564	0.0557617	0.0413471	0.0496543	0.0556271
SU2C	SC_9196_T	CRPC_Adeno	0.192487	0.453334	0	0.0341814	0.37956	0.382777	0.360118	0.352886	0.350938	0.351812	0.333756	0.32011	0.314537	0.304581	0.291988	0.115106	0.0661473	0.214986	0.0556221
SU2C	MO_1337-TM	CRPC_Adeno	0.324717	0.452362	0	0.0343832	0.271997	0.193141	0.169501	0.17735	0.17668	0.175211	0.180544	0.180435	0.169114	0.163684	0.178114	0.0471935	0.0698593	0.0903912	0.0556162
SU2C	SC_9020-Tumor	CRPC_Adeno	0.250668	0.449859	0	0	0.209373	0.159364	0.131303	0.131618	0.124325	0.120627	0.123566	0.130039	0.125118	0.124359	0.143455	0.0263316	0.0225915	0.0500907	0.0556056
SU2C	SC_9058-Tumor	CRPC_Adeno	0.282611	0.447577	0	0.0326029	0.271309	0.230227	0.205197	0.198362	0.200383	0.20482	0.195111	0.184606	0.177128	0.170372	0.167268	0.0469059	0.0236624	0.105963	0.0491962
SU2C	PM158-TM	CRPC_Adeno	0.0199739	0.447178	0	0.00891976	0.323162	0.262218	0.236951	0.23401	0.235868	0.244296	0.237012	0.229874	0.229671	0.226198	0.223699	0.0732108	0.0687315	0.135585	0.044749
SU2C	PROS01448-6115242-Tumor-SM-67ES1	CRPC_Adeno	0.207977	0.441946	0	0.0276012	0.280835	0.274217	0.255674	0.245831	0.244931	0.245749	0.226023	0.208247	0.20112	0.191404	0.17911	0.051019	0.0367723	0.117476	0.0556154
SU2C	MO_1176-Tumor	CRPC_Adeno	0.440378	0.441326	0	0.0315474	0.312772	0.323863	0.307559	0.307226	0.314193	0.323749	0.307815	0.298504	0.301059	0.299156	0.288997	0.0671189	0.164863	0.116057	0.0556222
SU2C	PROS01448-6115251-Tumor-SM-67ES6	CRPC_Adeno	0.304095	0.438998	0	0.00257953	0.25522	0.2545	0.243366	0.250969	0.259104	0.269039	0.275239	0.278558	0.283393	0.28623	0.287109	0.0405933	0.0392704	0.0596643	0.0556173
SU2C	PRAD-6115392.0-Tumor-SM-B2XRZ	CRPC_Adeno	0.290355	0.438681	0	0.110284	0.375048	0.324093	0.313974	0.3197	0.323338	0.331423	0.339506	0.340765	0.340671	0.339538	0.327608	0.111144	0.111544	0.33217	0.0556245
SU2C	TP_2034-Tumor-Bone-Block-3B	CRPC_Adeno	0.239628	0.434604	0	0.0121802	0.299108	0.261548	0.230031	0.225709	0.223378	0.223109	0.215788	0.210055	0.202847	0.196193	0.204896	0.0597694	0.0489206	0.0921382	0.0513636
SU2C	SC_9066-Tumor	CRPC_Adeno	0.258678	0.433811	0	0.0954557	0.430404	0.38374	0.376382	0.394521	0.398779	0.399008	0.398005	0.399188	0.392846	0.389927	0.396961	0.168266	0.397799	0.329597	0.0556233
SU2C	PRAD-6115398.0-Tumor-SM-7LGUK	CRPC_Adeno	0.333004	0.431727	0	0.0362928	0.321948	0.294971	0.278684	0.28965	0.299568	0.307644	0.30026	0.306279	0.304486	0.307822	0.329739	0.072476	0.0370356	0.156009	0.0556322
SU2C	SC_9178_T	CRPC_Adeno	0.25801	0.426359	0	0.00240382	0.19055	0.103775	0.085273	0.104682	0.103637	0.105667	0.121924	0.143169	0.143013	0.145123	0.171853	0.0217979	0.0359154	0.0616898	0.0541649
SU2C	MO_1447_Tumor	CRPC_Adeno	0.42056	0.421943	0	0.00657695	0.274422	0.252649	0.230269	0.222038	0.228253	0.23831	0.231584	0.224558	0.224139	0.224276	0.218157	0.0482179	0.0312314	0.082297	0.0556294
SU2C	SC_9182_T	CRPC_Adeno	0.388026	0.419935	0	0.000768735	0.270858	0.291616	0.258559	0.241047	0.233288	0.23227	0.232851	0.240557	0.24208	0.240666	0.255219	0.0467184	0.0431093	0.110213	0.0556119
SU2C	SC_9032-Tumor	CRPC_Adeno	0.398475	0.418914	0	0.0202177	0.257571	0.270552	0.236441	0.212241	0.203231	0.199703	0.184533	0.179366	0.172119	0.164945	0.168513	0.0414683	0.0288826	0.115025	0.0556253
SU2C	MO_1263-Tumor	CRPC_Adeno	0.120968	0.414	0	0.0131393	0.278884	0.213827	0.175741	0.157262	0.143297	0.134827	0.120804	0.111847	0.101772	0.0947936	0.098684	0.0501528	0.0422366	0.0512787	0.0556166
SU2C	SC_9163_Tumor	CRPC_Adeno	0.376728	0.413528	0	0.00580822	0.253679	0.257294	0.247497	0.254835	0.254638	0.259309	0.263555	0.266399	0.267643	0.267896	0.26671	0.0400279	0.0383454	0.0486828	0.055641
SU2C	PROS01448-6115234-Tumor-SM-67ERX	CRPC_Adeno	0.330122	0.410607	0	0.00269057	0.256293	0.258759	0.241514	0.230511	0.226901	0.232097	0.21493	0.205945	0.213836	0.215961	0.209315	0.0409907	0.0369055	0.0445141	0.0556074
SU2C	SC_9046-Tumor	CRPC_Adeno	0.226576	0.409014	0	0.00102498	0.234432	0.209482	0.195391	0.197336	0.198513	0.20397	0.213948	0.224043	0.222564	0.220401	0.238373	0.0335001	0.0705625	0.053834	0.0556386
SU2C	SC_9072-TM	CRPC_Adeno	0.353989	0.407888	0	0.00691861	0.195055	0.159256	0.138639	0.153695	0.159333	0.16235	0.177318	0.187853	0.177398	0.172933	0.193338	0.0228226	0.041288	0.0597507	0.0556029
SU2C	SC_9181_T	CRPC_Adeno	0.318373	0.407732	0	0.0335079	0.256303	0.25302	0.232359	0.221736	0.219468	0.223658	0.215897	0.210273	0.210628	0.210577	0.216913	0.0409944	0.0240284	0.155098	0.0556097
SU2C	PRAD-6115600.0-Tumor-SM-B2XS6	CRPC_Adeno	0.198824	0.406632	0	0.0272433	0.310818	0.313408	0.314922	0.32975	0.346232	0.359895	0.362682	0.363929	0.365112	0.365037	0.364885	0.0660231	0.0303975	0.0982113	0.0556269
SU2C	SC_9103-Tumor	CRPC_Adeno	0.245626	0.405945	0	0.0134285	0.239651	0.193898	0.159187	0.153094	0.154971	0.160606	0.157746	0.160308	0.162792	0.159419	0.170062	0.0351762	0.0252517	0.102536	0.0556306
SU2C	SC_9141_Tumor	CRPC_Adeno	0.29752	0.405619	0	0	0.229138	0.165044	0.128287	0.122044	0.117625	0.114731	0.107637	0.104842	0.0953893	0.0913392	0.105	0.0318676	0.0600966	0.0489846	0.0556203
SU2C	MO_1410-Tumor	CRPC_Adeno	0.0871562	0.404149	0	0.0685671	0.322056	0.297027	0.283572	0.281462	0.282203	0.289629	0.282371	0.280179	0.28458	0.28323	0.285024	0.0725411	0.0487204	0.241202	0.0556135
SU2C	SC_9093-TM	CRPC_Adeno	0.20931	0.400616	0	0.00281869	0.207495	0.177799	0.152105	0.155432	0.155864	0.1581	0.153605	0.152828	0.151377	0.148171	0.148852	0.0258486	0.0187395	0.0947648	0.0556356
SU2C	SC_9193_T	CRPC_Adeno	0.308217	0.39811	0	0.0135078	0.280738	0.291546	0.27458	0.277891	0.278152	0.280531	0.273343	0.269482	0.270371	0.266813	0.264957	0.0509757	0.132388	0.0550294	0.0556289
SU2C	SC_9201_T	CRPC_Adeno	0.327303	0.397051	0	0.0258978	0.263752	0.260687	0.223095	0.198938	0.187738	0.18785	0.166332	0.156046	0.152636	0.144824	0.132368	0.0438454	0.019238	0.100879	0.0556117
SU2C	PRAD-01115554-Tumor-SM-A56E4	CRPC_Adeno	0.0263384	0.395439	0	0	0.205725	0.18586	0.159936	0.148617	0.150565	0.160738	0.16105	0.162203	0.169027	0.171831	0.166665	0.0253997	0.0238488	0.0295822	0.0556175
SU2C	PROS01448-1115183-Tumor-SM-5SGU3	CRPC_Adeno	0.225018	0.394518	0	0	0.267975	0.275605	0.2558	0.249	0.245385	0.248837	0.248657	0.253693	0.253824	0.253528	0.259989	0.045534	0.0232214	0.0365016	0.0556071
SU2C	PRAD-6115593.0-Tumor-SM-B2XRV	CRPC_Adeno	0.267728	0.393129	0	0.0317276	0.183016	0.114401	0.08765	0.0833424	0.0838918	0.0900097	0.0932934	0.102507	0.103785	0.103846	0.119452	0.0201633	0.0330141	0.103285	0.055654
SU2C	SC_9140_Tumor	CRPC_Adeno	0.0917734	0.392907	0	0	0.229041	0.210377	0.186431	0.179386	0.174814	0.175122	0.167436	0.163724	0.159892	0.154229	0.156371	0.0318382	0.0213662	0.0307677	0.0556114
SU2C	PRAD-6115601.0-Tumor-SM-B2XS7	CRPC_Adeno	0.249245	0.392332	0	0.000823644	0.251573	0.28873	0.281116	0.279257	0.286072	0.301149	0.289648	0.283961	0.290711	0.292676	0.291563	0.039266	0.0118063	0.0863061	0.0556096
SU2C	SC_9060-Tumor	CRPC_Adeno	0.112915	0.38838	0	0.0441408	0.309921	0.346211	0.344197	0.349055	0.350846	0.355801	0.349	0.345888	0.343181	0.339159	0.34181	0.065525	0.09798	0.209534	0.0556199
SU2C	MO_1541_T	CRPC_Adeno	0.237539	0.385271	0	0.0419668	0.318095	0.266237	0.237459	0.233484	0.230715	0.237372	0.214992	0.202146	0.212197	0.211507	0.178267	0.0701841	0.0161075	0.176429	0.0556099
SU2C	MO_1514_T	CRPC_Adeno	0.274928	0.384591	0	0.00466732	0.221632	0.146517	0.116102	0.111095	0.107875	0.113946	0.11054	0.11782	0.121343	0.12147	0.131156	0.0296645	0.0447106	0.0352601	0.0556255
SU2C	TP_2081_T	CRPC_Adeno	0.0976787	0.383799	0	0	0.195349	0.213192	0.201329	0.203507	0.209687	0.220311	0.222248	0.225225	0.230275	0.230142	0.233361	0.0228909	0.015205	0.016834	0.05561
SU2C	TP_2079_Tumor	CRPC_Adeno	0.141571	0.381234	0	0.166736	0.49612	0.477538	0.465398	0.475195	0.475304	0.472321	0.470967	0.467422	0.458839	0.452445	0.455191	0.262647	0.553175	0.45415	0.0557039
SU2C	SC_9022-Tumor	CRPC_Adeno	0.074801	0.380847	0	0.0498364	0.279949	0.197932	0.169674	0.18628	0.181662	0.174352	0.182787	0.186623	0.175539	0.170743	0.197821	0.0506242	0.12299	0.145088	0.0556015
SU2C	TP_2060-TM	CRPC_Adeno	-0.0601692	0.379258	0	0	0.229549	0.200948	0.170705	0.160998	0.159681	0.167339	0.16234	0.162972	0.16609	0.164947	0.160931	0.0319919	0.0370736	0.0265293	0.0556112
SU2C	SC_9021-Tumor	CRPC_Adeno	0.274937	0.378122	0	0.0233691	0.204419	0.19742	0.160757	0.137349	0.129542	0.130539	0.115401	0.108574	0.110135	0.107788	0.0939646	0.0250726	0.0278045	0.0717588	0.0556194
SU2C	SC_9190_T	CRPC_Adeno	0.0819334	0.375027	0	0.00751652	0.207042	0.219049	0.208939	0.218625	0.224743	0.234831	0.234211	0.236876	0.23803	0.236049	0.238232	0.025733	0.0538714	0.0243269	0.0556149
SU2C	MO_1162-Tumor	CRPC_Adeno	0.0856608	0.372035	0	0.00153747	0.189972	0.156904	0.133733	0.122516	0.111625	0.107705	0.0927195	0.0846874	0.073168	0.0658458	0.066942	0.021669	0.0520029	0.0246594	0.0556095
SU2C	SC_9017-Tumor	CRPC_Adeno	0.0929826	0.370963	0	0.0294267	0.299198	0.322084	0.332054	0.354043	0.365763	0.375677	0.381024	0.381068	0.379048	0.374384	0.370423	0.0598156	0.10255	0.126958	0.0556451
SU2C	SC_9016-Tumor	CRPC_Adeno	0.142377	0.370395	0	0.0328006	0.238949	0.299107	0.313596	0.335	0.346205	0.354836	0.360149	0.36053	0.359386	0.357441	0.355074	0.0349467	0.0599091	0.13261	0.0556397
SU2C	WCM209_Z2	CRPC_Adeno	0.287723	0.367623	0	0.00358743	0.192145	0.167657	0.165446	0.176383	0.178267	0.178814	0.183991	0.185355	0.178735	0.174941	0.185712	0.0221565	0.0842097	0.0204764	0.0556736
SU2C	SC_9038-Tumor	CRPC_Adeno	0.0712571	0.362948	0	0.0118015	0.207401	0.198173	0.180228	0.167945	0.156116	0.153914	0.130348	0.119358	0.117957	0.113534	0.106198	0.0258246	0.0472722	0.0677313	0.0556142
SU2C	PRAD-01115444-Tumor-SM-6B2K9	CRPC_Adeno	0.163752	0.361519	0	0.00102498	0.180339	0.1634	0.151015	0.165628	0.178685	0.192194	0.20289	0.211439	0.216087	0.217686	0.228313	0.0196057	0.0178889	0.0175216	0.0556172
SU2C	MO_1316-TM	CRPC_Adeno	0.211915	0.360432	0	0.0141362	0.20805	0.173199	0.148379	0.141194	0.147453	0.158167	0.151208	0.156573	0.15692	0.157231	0.162737	0.0259905	0.0365447	0.0988035	0.0490474
SU2C	WCM258_Z2	CRPC_Adeno	0.335693	0.359522	0	0	0.204374	0.209894	0.20618	0.219474	0.225054	0.227278	0.227872	0.229677	0.226388	0.223473	0.234513	0.0250615	0.0357688	0.0132322	0.0556094
SU2C	SC_9151_Tumor	CRPC_Adeno	0.0360542	0.35674	0	0	0.266765	0.254515	0.236339	0.231002	0.232762	0.238912	0.235884	0.234894	0.234493	0.232148	0.231354	0.0450449	0.0476592	0.0123962	0.0556116
SU2C	SC_9156_Tumor	CRPC_Adeno	0.193689	0.356476	0	0.0320025	0.265805	0.279781	0.270459	0.277759	0.283305	0.291834	0.292697	0.296557	0.298077	0.294254	0.299031	0.0446597	0.0568457	0.174009	0.055607
SU2C	MO_1128-Tumor	CRPC_Adeno	0.103347	0.35512	0	0.0105915	0.130017	0.0703985	0.0518333	0.0672296	0.0727884	0.0736159	0.0931649	0.109588	0.106877	0.104881	0.13244	0.0110617	0.0264329	0.0644105	0.0527313
SU2C	PM139-TM	CRPC_Adeno	0.277587	0.354739	0	0.0837827	0.278447	0.257151	0.235823	0.227119	0.226885	0.23024	0.217211	0.210201	0.212191	0.210338	0.201829	0.0499607	0.111519	0.104965	0.0556263
SU2C	PRAD-6115604.0-Tumor-SM-B2XS9	CRPC_Adeno	-0.00545747	0.354394	0	0.00888315	0.228429	0.225348	0.214445	0.226196	0.233074	0.240721	0.244772	0.25335	0.249829	0.247579	0.26602	0.0316538	0.0395678	0.0373771	0.0556108
SU2C	SC_9061-Tumor	CRPC_Adeno	0.187353	0.354184	0	0	0.1971	0.141168	0.124062	0.120705	0.117546	0.125	0.123571	0.12722	0.131438	0.133654	0.134515	0.0233001	0.0120572	0.00630634	0.0556058
SU2C	SC_9082-TM	CRPC_Adeno	-0.122143	0.353394	0	0.0714049	0.318842	0.259075	0.235143	0.234653	0.232036	0.233426	0.233911	0.235591	0.230335	0.225795	0.234949	0.0706233	0.271402	0.244871	0.0556058
SU2C	PROS12319B-SU2C-06115118-Tumor-SM-4W2ND	CRPC_Adeno	0.103738	0.353121	0	0.00322746	0.273742	0.318741	0.312291	0.312408	0.311583	0.314959	0.312334	0.310587	0.309042	0.305721	0.293314	0.0479289	0.0331246	0.0870767	0.0556131
SU2C	TP_2096_T	CRPC_Adeno	0.258367	0.352189	0	0.000384367	0.137137	0.102036	0.0888033	0.0980776	0.101114	0.105979	0.110535	0.119285	0.117861	0.118651	0.131381	0.0120717	0.0211242	0.0301647	0.0497362
SU2C	PRAD-6115385.0-Tumor-SM-7LGU7	CRPC_Adeno	0.257389	0.351968	0	0.0100058	0.216514	0.169034	0.153952	0.156386	0.156762	0.153921	0.136551	0.1266	0.117424	0.109853	0.112838	0.0282342	0.0284837	0.0854342	0.0556373
SU2C	MO_1094-Tumor	CRPC_Adeno	0.0694631	0.351119	0	0.0449246	0.271806	0.213495	0.202348	0.213021	0.211079	0.215324	0.202809	0.196713	0.196765	0.192687	0.198118	0.0471135	0.0818328	0.139477	0.0556358
SU2C	SC_9109-Tumor	CRPC_Adeno	0.104462	0.348423	0	0	0.10807	0.0830408	0.0731797	0.0895982	0.0927711	0.0998971	0.116712	0.130622	0.129327	0.129172	0.147707	0.00828976	0.0193707	0.0265289	0.0551751
SU2C	PRAD-01115574-Tumor-SM-A56E7	CRPC_Adeno	0.250205	0.347107	0	0.00281869	0.167198	0.0675362	0.0443804	0.0642592	0.0667403	0.071938	0.0903547	0.107532	0.104446	0.106055	0.126655	0.0170335	0.0330037	0.0383668	0.0556094
SU2C	SC_9003-Tumor	CRPC_Adeno	0.00423008	0.34674	0	0.00294682	0.217689	0.184797	0.162228	0.157043	0.159056	0.168407	0.160702	0.155005	0.154191	0.14984	0.15032	0.0285575	0.0601199	0.0222248	0.0556154
SU2C	PROS01448-1115161-Tumor-SM-5SGU1	CRPC_Adeno	0.253354	0.343932	0	0.018108	0.142866	0.099365	0.0763152	0.0730465	0.067127	0.0677937	0.0616693	0.0622242	0.0609735	0.0602425	0.0717775	0.0129274	0.0318772	0.0909085	0.0556252
SU2C	SC_9194_T	CRPC_Adeno	0.15285	0.341198	0	0.0153015	0.192103	0.209463	0.189362	0.181683	0.180671	0.189117	0.187563	0.191284	0.191725	0.191106	0.193658	0.0221471	0.034653	0.0858254	0.0556156
SU2C	SC_9030-Tumor	CRPC_Adeno	0.258733	0.340718	0	0.0449681	0.202585	0.194859	0.155959	0.12684	0.122293	0.134223	0.112446	0.104899	0.113344	0.114688	0.0860746	0.0246189	0.0782808	0.114977	0.0556396
SU2C	SC_9029-Tumor	CRPC_Adeno	0.20765	0.340065	0	0.0182788	0.0812552	0.0727271	0.037645	0.0326337	0.0390983	0.0521002	0.0625109	0.0745888	0.0707421	0.0691759	0.0829194	0.00550874	0.014417	0.11329	0.0332042
SU2C	PROS01448-6115219-Tumor-SM-67ERS	CRPC_Adeno	0.0756433	0.339058	0	0.000384367	0.217557	0.212377	0.199451	0.213849	0.226324	0.239325	0.243805	0.250485	0.257155	0.260061	0.266613	0.0285211	0.0421209	0.0390537	0.0556141
SU2C	SC_9097-TM	CRPC_Adeno	0.259575	0.337169	0	0.00409992	0.128128	0.0951645	0.0743035	0.0704107	0.0748422	0.0838978	0.0817811	0.0811379	0.0750406	0.0716168	0.0851966	0.0108033	0.00905515	0.0413808	0.04695
SU2C	SC_9139_Tumor	CRPC_Adeno	-0.0913056	0.334977	0	0.0140081	0.277909	0.296324	0.280982	0.278608	0.276941	0.278313	0.26867	0.267532	0.265924	0.263744	0.266958	0.0497245	0.0474234	0.0507428	0.0556134
SU2C	WCM91_Z1	CRPC_Adeno	0.144193	0.334797	0	0.0116823	0.250761	0.285908	0.277206	0.276312	0.277508	0.282296	0.270322	0.2597	0.258017	0.256592	0.249563	0.0389753	0.10573	0.0873336	0.055616
SU2C	MO_1014-Tumor	CRPC_Adeno	0.152172	0.333595	0	0.0212228	0.276491	0.327946	0.333733	0.346493	0.359454	0.369094	0.365413	0.360165	0.361449	0.358847	0.356893	0.049107	0.0583466	0.148356	0.0556155
SU2C	PM2-TM	CRPC_Adeno	-0.0418919	0.332267	0	0.00829745	0.221382	0.232868	0.220473	0.222848	0.223365	0.226575	0.219646	0.217297	0.213846	0.210819	0.21117	0.0295933	0.0585751	0.0191076	0.0556103
SU2C	SC_9195_T	CRPC_Adeno	0.0860857	0.331861	0	0.00140935	0.248347	0.254848	0.241665	0.249207	0.251178	0.254027	0.246972	0.239575	0.232684	0.225826	0.229397	0.0381222	0.0335504	0.0690448	0.0556366
SU2C	PRAD-6115592.0-Tumor-SM-B2XRU	CRPC_Adeno	0.0278848	0.330101	0	0.126834	0.39605	0.452771	0.437261	0.434371	0.435631	0.435252	0.425049	0.422102	0.416921	0.411518	0.409606	0.130588	0.124159	0.221303	0.0556125
SU2C	TP_2064-TM	CRPC_Adeno	0.0902861	0.32424	0	0	0.135516	0.129263	0.105098	0.0999802	0.0970765	0.102699	0.0977286	0.0958604	0.0937634	0.0917942	0.0965211	0.0118367	0.0139027	0.0784716	0.0556254
SU2C	SC_9062-Tumor	CRPC_Adeno	0.0251298	0.324176	0	0.00755922	0.238253	0.213605	0.196881	0.201986	0.206583	0.213217	0.222692	0.234575	0.237533	0.239137	0.243788	0.0347207	0.0425936	0.0608901	0.0556229
SU2C	PRAD-6115594.0-Tumor-SM-B2XRW	CRPC_Adeno	0.163166	0.322642	0	0.0269265	0.272703	0.354633	0.358351	0.363215	0.373683	0.383659	0.367256	0.35489	0.355081	0.350835	0.336759	0.0474898	0.0388307	0.149392	0.0556313
SU2C	SC_9012-Tumor	CRPC_Adeno	0.0104548	0.320922	0	0.00661356	0.227055	0.237478	0.238695	0.247078	0.253325	0.265778	0.26147	0.258824	0.262606	0.263282	0.258168	0.0312433	0.0783994	0.0599526	0.0556125
SU2C	SC_9059-Tumor	CRPC_Adeno	0.224933	0.320551	0	0.0143497	0.217717	0.211466	0.183069	0.178765	0.186508	0.2005	0.205133	0.212611	0.219653	0.220972	0.217811	0.0285652	0.150216	0.0882741	0.055651
SU2C	SC_9105_Tumor	CRPC_Adeno	-0.172196	0.319891	0	0	0.231496	0.225164	0.206098	0.208917	0.212819	0.221558	0.224686	0.22806	0.228996	0.22928	0.234722	0.0325864	0.0630773	0.0125362	0.0556084
SU2C	SC_9016_T	CRPC_Adeno	0.0505481	0.318109	0	0.00409992	0.123335	0.0969206	0.0999684	0.135345	0.155062	0.170792	0.181867	0.187781	0.188956	0.188772	0.1943	0.0101652	0.0296923	0.0315773	0.0556088
SU2C	SC_9047-Tumor	CRPC_Adeno	-0.010854	0.315781	0	0.00102498	0.153762	0.139289	0.117764	0.107454	0.109779	0.121789	0.120725	0.12105	0.130201	0.133234	0.129206	0.0146678	0.0195438	0.0356849	0.0556198
SU2C	PROS12319B-SU2C-06115115-Tumor-SM-4W2NA	CRPC_Adeno	0.158526	0.315672	0	0.0466252	0.233475	0.250685	0.244623	0.237374	0.237935	0.247855	0.2381	0.236934	0.246366	0.248406	0.233387	0.0332001	0.0132401	0.129658	0.0556441
SU2C	SC_9039-Tumor	CRPC_Adeno	0.165338	0.314112	0	0.030339	0.233775	0.217945	0.205429	0.211739	0.211542	0.212368	0.21318	0.226249	0.226015	0.226993	0.245984	0.0332939	0.108072	0.0897229	0.055674
SU2C	SC_9099-Tumor	CRPC_Adeno	0.118779	0.313833	0	0.00307494	0.124556	0.105397	0.0826299	0.0803114	0.0796065	0.0874084	0.0765718	0.0735459	0.0713729	0.0681674	0.0615316	0.0103254	0.0299396	0.102121	0.0502549
SU2C	SC_9068-Tumor	CRPC_Adeno	0.219956	0.313522	0	0.00102498	0.197959	0.221606	0.203068	0.196737	0.198019	0.205373	0.195587	0.188134	0.190364	0.189038	0.180193	0.0235028	0.0361829	0.0127285	0.0556107
SU2C	MO_1510_T	CRPC_Adeno	0.248302	0.313183	0	0.0344881	0.260005	0.246789	0.211126	0.203792	0.20143	0.203139	0.195946	0.190835	0.189251	0.180408	0.174679	0.0423914	0.0871579	0.0692053	0.0556163
SU2C	SC_9100-Tumor	CRPC_Adeno	-0.00500651	0.313164	0	0.00645737	0.174318	0.137231	0.107501	0.100243	0.10104	0.107736	0.1144	0.121888	0.125596	0.126543	0.135705	0.0183939	0.0373581	0.0546503	0.0556105
SU2C	SC_9034-Tumor	CRPC_Adeno	-0.108499	0.311629	0	0.00102498	0.27477	0.254361	0.236203	0.236466	0.238191	0.242875	0.244159	0.247389	0.249619	0.247901	0.247721	0.0483666	0.0478237	0.0274357	0.055614
SU2C	MO_1184-Tumor	CRPC_Adeno	0.153685	0.310537	0	0.00655499	0.245132	0.261164	0.266505	0.280845	0.289925	0.298319	0.300732	0.301281	0.301284	0.299879	0.301353	0.0370102	0.0850216	0.100374	0.0556342
SU2C	SC_9083-TM	CRPC_Adeno	0.0475013	0.309969	0	0.000384367	0.165593	0.158633	0.144508	0.139629	0.142012	0.149927	0.14682	0.148544	0.150526	0.150502	0.159417	0.0167374	0.0377225	0.0222853	0.0556026
SU2C	MO_1114-Tumor	CRPC_Adeno	0.116077	0.30939	0	0.00248924	0.151803	0.130779	0.111225	0.0965799	0.0926878	0.101244	0.0933778	0.0924108	0.0935891	0.090145	0.0944312	0.0143436	0.0252639	0.0461825	0.0556221
SU2C	SC_9089-TM	CRPC_Adeno	0.19531	0.307716	0	0.00922359	0.162157	0.155408	0.137156	0.141098	0.141498	0.144617	0.13968	0.143532	0.146017	0.146666	0.151986	0.016116	0.0530302	0.0509234	0.0556286
SU2C	SC_9090_T	CRPC_Adeno	0.0908325	0.305998	0	0.000384367	0.235158	0.232373	0.207693	0.180867	0.173589	0.175537	0.153462	0.140251	0.140524	0.134894	0.117231	0.0337294	0.0162796	0.0491619	0.0556057
SU2C	MO_1074-Tumor	CRPC_Adeno	-0.110068	0.305094	0	0	0.225011	0.18038	0.15722	0.154819	0.152213	0.155076	0.156903	0.161568	0.15883	0.157076	0.166438	0.0306403	0.0761858	0.0166444	0.0556148
SU2C	SC_9123_Tumor	CRPC_Adeno	0.0643068	0.302717	0	0.0051249	0.128119	0.0730931	0.0499766	0.0462439	0.0394514	0.0398008	0.0381385	0.045959	0.0510453	0.0543109	0.0590926	0.0108022	0.0181535	0.0205743	0.0556243
SU2C	SC_9171_Tumor	CRPC_Adeno	0.0834512	0.2997	0	0.00560322	0.135443	0.119041	0.0989808	0.106641	0.102267	0.106141	0.0995135	0.0999385	0.098392	0.0930855	0.0929907	0.0118262	0.0064156	0.0479914	0.0556036
SU2C	SC_9118_Tumor	CRPC_Adeno	-0.0127447	0.297501	0	0	0.217826	0.209829	0.204927	0.20182	0.200223	0.206014	0.198098	0.196433	0.200358	0.199824	0.191363	0.0285954	0.0568156	0.0223001	0.0556111
SU2C	PRAD-6115595.0-Tumor-SM-B2XRY	CRPC_Adeno	0.0101938	0.296352	0	0.0194547	0.240397	0.257135	0.239333	0.236372	0.237127	0.242651	0.232726	0.230809	0.230285	0.227441	0.226104	0.0354212	0.0323636	0.0551216	0.0556142
SU2C	MO_1013-Tumor	CRPC_Adeno	0.036056	0.294474	0	0.0308287	0.225597	0.254496	0.246247	0.251525	0.256902	0.262583	0.261897	0.269544	0.270458	0.270076	0.285086	0.0308123	0.0506141	0.106845	0.0556205
SU2C	MO_1517_T	CRPC_Adeno	0.215793	0.291264	0	0.0120435	0.206644	0.197182	0.165137	0.149038	0.150781	0.154178	0.155038	0.158905	0.155972	0.151187	0.156492	0.025632	0.024833	0.0820013	0.0556217
SU2C	TP_2009-Tumor	CRPC_Adeno	0.0119238	0.290052	0	0.00102498	0.296963	0.37023	0.36128	0.362848	0.361503	0.363518	0.353806	0.344363	0.338796	0.332688	0.320474	0.0586803	0.0535491	0.0982054	0.0556068
SU2C	PRAD-6115596.0-Tumor-SM-B2XS1	CRPC_Adeno	0.0630638	0.288163	0	0.0683198	0.248784	0.271245	0.249222	0.24609	0.242385	0.245411	0.240558	0.23637	0.231733	0.224331	0.21206	0.0382755	0.0259692	0.118615	0.0556373
SU2C	PM189-TM	CRPC_Adeno	-0.00814388	0.283722	0	0.022072	0.311959	0.314254	0.290788	0.285547	0.284752	0.29012	0.278513	0.274172	0.273607	0.269037	0.260934	0.0666614	0.0853809	0.113699	0.0556247
SU2C	SC_9036-Tumor	CRPC_Adeno	0.081896	0.283483	0	0	0.10427	0.0852203	0.0556847	0.0448097	0.0440661	0.0515238	0.051724	0.0593842	0.0667353	0.0708501	0.0795776	0.00785791	0.0327909	0.0106037	0.0556254
SU2C	SC_9176_T	CRPC_Adeno	0.00522121	0.281714	0	0.000384367	0.124265	0.106807	0.0879675	0.0944544	0.0958964	0.0992019	0.10388	0.111126	0.109707	0.107395	0.117953	0.0102871	0.00824734	0.0196041	0.0556057
SU2C	SC_9043-Tumor	CRPC_Adeno	0.0955178	0.281005	0	0	0.12961	0.124586	0.119027	0.123561	0.132675	0.150257	0.140507	0.138717	0.148933	0.149668	0.147523	0.0110057	0.0213062	0.0204361	0.0556118
SU2C	TP_2078_Tumor	CRPC_Adeno	0.148214	0.280945	0	0.00445012	0.116013	0.137849	0.10974	0.099751	0.0960637	0.100089	0.092626	0.0896582	0.0863906	0.0834805	0.0840871	0.00923666	0.010886	0.0432299	0.0533621
SU2C	PROS12319B-SU2C-06115123-Tumor-SM-4W2NI	CRPC_Adeno	-0.020008	0.276372	0	0.0372645	0.299399	0.382197	0.378699	0.375292	0.38455	0.395215	0.372895	0.358657	0.361427	0.358809	0.345256	0.0599187	0.0309813	0.19508	0.0556256
SU2C	MO_1339-TM	CRPC_Adeno	0.0805746	0.275278	0	0.0144278	0.199721	0.114648	0.0886142	0.090065	0.0832493	0.0846707	0.0710595	0.0706494	0.0715809	0.0719734	0.0663757	0.0239232	0.0443266	0.0819958	0.0556057
SU2C	PROS01448-1115244-Tumor-SM-5SGU6	CRPC_Adeno	-0.0194205	0.2748	0	0	0.188861	0.142009	0.118656	0.123973	0.126014	0.129408	0.137764	0.147065	0.149895	0.151992	0.161507	0.0214229	0.0324034	0.0152218	0.0556101
SU2C	SC_9132_Tumor	CRPC_Adeno	0.156423	0.267562	0	0.0034166	0.169934	0.155164	0.121376	0.0991985	0.0909582	0.0924479	0.0751687	0.0708701	0.0666484	0.0627464	0.067956	0.0175471	0.019778	0.0828846	0.0536364
SU2C	SC_9179_T	CRPC_Adeno	-0.0784106	0.260266	0	0.00806317	0.220719	0.193063	0.161235	0.161103	0.159095	0.16545	0.168009	0.172372	0.1704	0.165669	0.169374	0.0294053	0.0138026	0.0408122	0.0556123
SU2C	SC_9065-Tumor	CRPC_Adeno	0.0672579	0.259377	0	0.00307494	0.181886	0.178943	0.159212	0.160456	0.157133	0.159385	0.157858	0.157384	0.155422	0.149641	0.155467	0.0199264	0.0323752	0.0383653	0.055605
SU2C	PRAD-6115400.0-Tumor-SM-7LGUM	CRPC_Adeno	-0.127318	0.256668	0	0.00768735	0.172122	0.181109	0.186724	0.198791	0.204873	0.212194	0.209951	0.211711	0.212007	0.212324	0.216656	0.017966	0.0428538	0.0468718	0.0556115
SU2C	PROS01448-6115227-Tumor-SM-67ERU	CRPC_Adeno	0.238097	0.254061	0	0.030664	0.14374	0.0950491	0.0835405	0.0967619	0.103438	0.111024	0.105524	0.106279	0.107615	0.107731	0.112838	0.0130616	0.00994153	0.0783667	0.0434319
SU2C	PRAD-6115397.0-Tumor-SM-7LGUJ	CRPC_Adeno	-0.0845834	0.246743	0	0.0102925	0.256357	0.277151	0.269604	0.275722	0.279547	0.290322	0.291091	0.29163	0.290749	0.291028	0.296219	0.0410144	0.0785986	0.0627893	0.0556341
SU2C	MO_1008-Tumor_Dura	CRPC_Adeno	-0.0169694	0.244802	0	0.00787038	0.08866	0.117889	0.0988616	0.0939806	0.0957824	0.0994002	0.087962	0.0877563	0.0862407	0.0853551	0.0928945	0.00621714	0.0167863	0.0766251	0.0309369
SU2C	MO_1232-Tumor	CRPC_Adeno	-0.11097	0.244057	0	0.00068332	0.219553	0.214952	0.196779	0.202784	0.214974	0.231356	0.231865	0.228283	0.234995	0.236422	0.216721	0.0290766	0.0619005	0.0569821	0.0556364
SU2C	PM119-TM	CRPC_Adeno	0.184205	0.243488	0	0.00816933	0.162639	0.176725	0.155763	0.158458	0.167896	0.176274	0.181585	0.188275	0.18742	0.185652	0.190932	0.0162023	0.0117199	0.0370847	0.0556054
SU2C	PRAD-01115526-Tumor-SM-A4KND	CRPC_Adeno	-0.182385	0.239883	0	0.213483	0.371315	0.265941	0.26611	0.302518	0.309978	0.311949	0.334757	0.352277	0.348175	0.351082	0.37353	0.107953	0.523092	0.452379	0.000165472
SU2C	PRAD-6115599.0-Tumor-SM-B2XS4	CRPC_Adeno	-0.197789	0.238576	0	0.00204996	0.248029	0.292461	0.275068	0.267816	0.271639	0.281791	0.275119	0.274512	0.281173	0.281046	0.265597	0.0380109	0.0311904	0.0376288	0.0556163
SU2C	SC_9073-TM	CRPC_Adeno	-0.0250328	0.23414	0	0.00624749	0.0868657	0.14804	0.148119	0.15065	0.1585	0.170506	0.169764	0.175333	0.180184	0.181158	0.191732	0.00604155	0.0229452	0.0163058	0.0556307
SU2C	PROS12319B-SU2C-06115117-Tumor-SM-4W2NC	CRPC_Adeno	-0.00538888	0.23366	0	0.0235745	0.267311	0.332293	0.32198	0.315237	0.318723	0.324902	0.315963	0.313019	0.315797	0.312938	0.298616	0.0452653	0.0290564	0.0549323	0.0556309
SU2C	SC_9184_T	CRPC_Adeno	-0.0588961	0.2331	0	0.0544451	0.215555	0.253924	0.239319	0.250314	0.259872	0.268279	0.280226	0.291535	0.28974	0.286963	0.302172	0.0279726	0.0977456	0.202197	0.0556158
SU2C	TP_2077_Tumor	CRPC_Adeno	0.175932	0.232922	0	0.00307494	0.157277	0.120867	0.114513	0.133465	0.143927	0.156437	0.170114	0.179239	0.177095	0.173819	0.177706	0.0152624	0.0382995	0.0345418	0.0543291
SU2C	PROS10448-1115157-Tumor-SM-5EEBO	CRPC_Adeno	-0.00180215	0.232447	0	0.00222079	0.163647	0.179128	0.16151	0.158429	0.160843	0.168424	0.155339	0.153816	0.159168	0.160214	0.166897	0.0163833	0.0410053	0.0334943	0.05562
SU2C	SC_9049-Tumor	CRPC_Adeno	-0.120636	0.230018	0	0	0.190188	0.142893	0.116898	0.117176	0.124708	0.139055	0.139455	0.144873	0.154705	0.157238	0.156536	0.0217171	0.0206345	0.0726679	0.0556407
SU2C	TP_2010-Tumor	CRPC_Adeno	-0.0197622	0.228985	0	0.00844388	0.141829	0.196323	0.195724	0.198639	0.205756	0.21458	0.199255	0.200425	0.203399	0.205169	0.202065	0.0127696	0.0447575	0.0872567	0.0531001
SU2C	PRAD-01115550-Tumor-SM-A4KNI	CRPC_Adeno	-0.104733	0.227269	0	0.00507365	0.206232	0.210264	0.201294	0.198316	0.205363	0.218069	0.214288	0.208052	0.211075	0.211179	0.19825	0.0255277	0.0297897	0.0515139	0.0556037
SU2C	PRAD-6115598.0-Tumor-SM-B2XS3	CRPC_Adeno	-0.0183109	0.226727	0	0.00834016	0.124465	0.16727	0.157718	0.159617	0.161915	0.174367	0.169396	0.173504	0.177211	0.17749	0.18044	0.0103134	0.0177521	0.0507335	0.0556487
SU2C	PRAD-6115402.0-Tumor-SM-7LGUP	CRPC_Adeno	0.0581608	0.224461	0	0.0040145	0.0402179	0	0.00454091	0.0384195	0.0477691	0.062227	0.0695876	0.0810888	0.0873939	0.0914565	0.0952532	0.00227261	0.0198851	0.0491605	0.0011693
SU2C	PRAD-01115362-Tumor-SM-7A15P	CRPC_Adeno	0.126249	0.22373	0	0.00577771	0.138075	0.141849	0.119315	0.116591	0.118211	0.12463	0.128979	0.135493	0.137874	0.140526	0.155584	0.0122092	0.0211119	0.0346806	0.0493909
SU2C	PM90-TM	CRPC_Adeno	-0.129006	0.221445	0	0.0222042	0.245723	0.232527	0.211315	0.210945	0.21044	0.21071	0.211195	0.213101	0.207181	0.205814	0.218923	0.0372124	0.138357	0.111359	0.0556307
SU2C	MO_1020-Tumor	CRPC_Adeno	-0.080165	0.220888	0	0.0186998	0.282549	0.246861	0.212078	0.197593	0.188613	0.186307	0.174547	0.170586	0.167133	0.161884	0.169003	0.0517909	0.109693	0.0909865	0.0556489
SU2C	PRAD-6115400.0-Tumor-SM-7LGUN	CRPC_Adeno	-0.167309	0.22043	0	0.00204996	0.138452	0.144844	0.151421	0.16817	0.175476	0.18183	0.184571	0.188879	0.187651	0.186714	0.195995	0.0122646	0.0474801	0.0501415	0.0503928
SU2C	SC_9148_Tumor	CRPC_Adeno	-0.161636	0.219755	0	0.00102498	0.147955	0.15825	0.131221	0.120877	0.121733	0.128793	0.126908	0.124843	0.122793	0.118041	0.121366	0.0137213	0.029698	0.0319585	0.0556131
SU2C	MO_1277-TM	CRPC_Adeno	0.177654	0.215634	0	0.00192184	0.121239	0.140201	0.133826	0.148655	0.160553	0.170631	0.17316	0.166196	0.161872	0.15387	0.155039	0.00989375	0.0139783	0.0688025	0.0556194
SU2C	PROS12319B-SU2C-06115122-Tumor-SM-4W2NH	CRPC_Adeno	-0.206003	0.214619	0	0	0.286114	0.325026	0.313311	0.305317	0.304753	0.308175	0.29879	0.297022	0.301032	0.300726	0.291419	0.0534274	0.0456444	0.0575746	0.055622
SU2C	SC_9026-Tumor	CRPC_Adeno	0.00609262	0.214124	0	0.00918211	0.156699	0.187474	0.174763	0.178463	0.187861	0.205721	0.197989	0.193045	0.206571	0.211356	0.188431	0.0151633	0.024361	0.0594622	0.0556107
SU2C	PROS01448-1115202-Tumor-SM-5SGU5	CRPC_Adeno	0.0966104	0.214002	0	0.00406575	0.091878	0.0817462	0.0573477	0.0493184	0.0522625	0.067605	0.0600593	0.0623633	0.075692	0.0821372	0.0692542	0.00653857	0.0322008	0.0542384	0.0478858
SU2C	SC_9137_Tumor	CRPC_Adeno	0.0766858	0.213389	0	0	0.1724	0.165098	0.149071	0.148678	0.159164	0.171222	0.168896	0.163765	0.164921	0.162556	0.149843	0.0180197	0.00761573	0.0388211	0.0556118
SU2C	SC_9121_Tumor	CRPC_Adeno	-0.0754708	0.212949	0	0	0.217116	0.246508	0.216366	0.192741	0.188872	0.19329	0.179467	0.172414	0.170182	0.164486	0.160331	0.0283996	0.028841	0.0243933	0.055602
SU2C	SC_9138_Tumor	CRPC_Adeno	-0.174855	0.211015	0	0.014102	0.241429	0.255356	0.237622	0.233181	0.230453	0.233063	0.222029	0.219893	0.21946	0.215795	0.215489	0.0357627	0.0640884	0.0555419	0.0556113
SU2C	SC_9084-TM	CRPC_Adeno	-0.0187207	0.210349	0	0.00204996	0.127455	0.118214	0.102081	0.104376	0.107556	0.111875	0.112381	0.118885	0.115075	0.11121	0.132207	0.0107123	0.0363845	0.00604402	0.0556029
SU2C	MO_1420_Tumor	CRPC_Adeno	-0.0319748	0.210275	0	0.116817	0.15027	0.142914	0.129044	0.129382	0.134453	0.146049	0.140769	0.140523	0.147477	0.148811	0.128147	0.0140933	0.0447446	0.0621645	0.0556522
SU2C	MO_1249-Tumor	CRPC_Adeno	-0.0162045	0.209805	0	0.00239162	0.0713322	0.0450609	0.0396253	0.0588703	0.069771	0.0821408	0.0981178	0.112657	0.115318	0.115649	0.118942	0.00462404	0.0120209	0.0466236	0.051011
SU2C	MO_1511_T	CRPC_Adeno	-0.0775515	0.204947	0	0	0.19422	0.238224	0.218457	0.216289	0.221578	0.232747	0.22699	0.227635	0.229878	0.227942	0.224463	0.02263	0.0357019	0.0229624	0.0556031
SU2C	SC_9145_Tumor	CRPC_Adeno	0.0103075	0.20406	0	0.00738839	0.119775	0.118235	0.10712	0.102853	0.106181	0.119055	0.113073	0.115823	0.122648	0.121448	0.11648	0.0097069	0.0265268	0.0431559	0.0350988
SU2C	PRAD-6115395.0-Tumor-SM-7LGUH	CRPC_Adeno	-0.03573	0.202296	0	0.00871232	0.165589	0.177806	0.171683	0.176122	0.186353	0.199334	0.205161	0.212359	0.217607	0.217696	0.216615	0.0167367	0.0257656	0.0270547	0.0556229
SU2C	SC_9189_T	CRPC_Adeno	0.137805	0.195643	0	0.0198163	0.164374	0.19532	0.190226	0.199667	0.209512	0.221002	0.213871	0.207942	0.206796	0.202698	0.186357	0.0165149	0.0161635	0.0548659	0.055636
SU2C	PRAD-01115556-Tumor-SM-A56E5	CRPC_Adeno	0.0330234	0.193045	0	0.0223677	0.0853097	0.0750608	0.0948064	0.124994	0.141481	0.158838	0.179435	0.192461	0.192356	0.191736	0.198984	0.00589133	0.0391391	0.0599679	0.0233959
SU2C	PM159-TM	CRPC_Adeno	-0.0342538	0.186244	0	0.0421039	0.180027	0.13988	0.126236	0.121687	0.118347	0.122351	0.104943	0.10303	0.106214	0.104867	0.110517	0.0195415	0.169803	0.09419	0.0209025
SU2C	SC_9203_T	CRPC_Adeno	-0.156914	0.185461	0	0	0.207316	0.207732	0.193355	0.187473	0.188481	0.196031	0.190924	0.186723	0.186036	0.179889	0.16967	0.025803	0.0472357	0.0259485	0.0556114
SU2C	SC_9069_T	CRPC_Adeno	-0.0707685	0.184817	0	0.00281869	0.151073	0.149591	0.143474	0.159169	0.175147	0.194582	0.196685	0.198893	0.206871	0.210543	0.209558	0.014224	0.0597859	0.0443176	0.0452437
SU2C	PRAD-6115391.0-Tumor-SM-7LGUD	CRPC_Adeno	-0.098285	0.184599	0	0.00644029	0.155981	0.142715	0.129073	0.134866	0.145503	0.157302	0.155747	0.163459	0.169473	0.172294	0.181345	0.0150411	0.0443337	0.0328894	0.0556579
SU2C	SC_9183_T	CRPC_Adeno	-0.0865781	0.183785	0	0	0.136261	0.152947	0.149727	0.166109	0.177539	0.189602	0.19855	0.205956	0.207079	0.203574	0.205668	0.0119443	0.0284192	0	0.0556107
SU2C	MO_1192-Tumor	CRPC_Adeno	6.01533e-05	0.183383	0	0.00550926	0.0434314	0.00536544	0	0.0195617	0.0321618	0.0452149	0.0633631	0.0757158	0.0758209	0.0720024	0.0845885	0.00248867	0.0209301	0.039821	0.0195971
SU2C	SC_9018-Tumor	CRPC_Adeno	0.0356606	0.183191	0	0.000384367	0.0550328	0.0660035	0.0611559	0.0701328	0.0817701	0.0968831	0.109335	0.117995	0.123755	0.123255	0.128984	0.00331781	0.00546197	0.0376893	0.0195311
SU2C	SC_9027-Tumor	CRPC_Adeno	-0.150963	0.1794	0	0	0.116763	0.0501704	0.0104609	0.00731807	0	0	0.00370707	0.00988509	0.00657287	0.00309898	0.00787558	0.0093293	0.00835596	0.0303522	0.0417623
SU2C	SC_9019-Tumor	CRPC_Adeno	-0.0555221	0.178804	0	0	0.124882	0.137476	0.127439	0.137343	0.148973	0.161251	0.169114	0.173518	0.175301	0.173907	0.175544	0.0103685	0.0381286	0.0235403	0.0556255
SU2C	PROS01448-6115224-Tumor-SM-67ERT	CRPC_Adeno	0.0698653	0.178372	0	0.00452699	0.109127	0.132797	0.125979	0.120496	0.135593	0.160436	0.149598	0.142133	0.161722	0.169841	0.134668	0.00841231	0.0041773	0.057585	0.0504839
SU2C	MO_1262-Tumor	CRPC_Adeno	0.0408975	0.176904	0	0.00461241	0.0843701	0.0723397	0.0545836	0.0619662	0.0711419	0.0837544	0.0983089	0.109214	0.112003	0.11183	0.122502	0.00580154	0.0160604	0.0211901	0.0321073
SU2C	PRAD-6115396.0-Tumor-SM-7LGUI	CRPC_Adeno	-0.063824	0.175397	0	0.00145205	0.0632385	0.0502251	0.029372	0.0190477	0.0134309	0.0134436	0	0	0	0	0	0.00395366	0.0132272	0.0831912	0.00844622
SU2C	PROS10448-1115156-Tumor-SM-5EEBN	CRPC_Adeno	-0.105446	0.17446	0	0.00102498	0.143097	0.15229	0.147984	0.154295	0.156392	0.161906	0.164669	0.172541	0.178707	0.178409	0.183497	0.0129629	0.0191054	0.0334622	0.0556186
SU2C	TP_2032-Tumor	CRPC_Adeno	-0.137355	0.168645	0	0.00102498	0.0734631	0.0558619	0.0547414	0.0567882	0.0522771	0.0534213	0.0496372	0.0549399	0.0586062	0.0572077	0.0664881	0.00480803	0.0148826	0.0307491	0.0462303
SU2C	TP_2001-Tumor	CRPC_Adeno	0.022215	0.168533	0	0.0146609	0.143467	0.153855	0.117689	0.10924	0.113381	0.124797	0.103393	0.097214	0.107896	0.110534	0.108626	0.0130196	0.0377905	0.07963	0.053606
SU2C	SC_9092-TM	CRPC_Adeno	-0.0227466	0.16626	0	0.0179371	0.110629	0.111823	0.094104	0.0870514	0.0887865	0.0996387	0.0902241	0.0836021	0.0873901	0.0862497	0.0840336	0.00858825	0.0141513	0.0238086	0.0533009
SU2C	WCM89_X1	CRPC_Adeno	0.00609314	0.163975	0	0.0204996	0.104782	0.087992	0.0707449	0.0792728	0.0839793	0.0898297	0.096129	0.105746	0.107457	0.108667	0.131147	0.00791537	0.024305	0.0450942	0.0407477
SU2C	SC_9104-Tumor	CRPC_Adeno	-0.0269505	0.163122	0	0.00358743	0.080503	0.0591022	0.0569952	0.082087	0.0936348	0.104093	0.112935	0.120686	0.123799	0.125917	0.12988	0.00543914	0.0153958	0.00813018	0.0521989
SU2C	SC_9086-TM	CRPC_Adeno	-0.0434932	0.163049	0	0.0183622	0.118521	0.105303	0.095806	0.106408	0.113075	0.12364	0.127815	0.13415	0.136534	0.135407	0.144573	0.00954851	0.0263918	0.0904844	0.0532806
SU2C	SC_9050-Tumor	CRPC_Adeno	0.0912828	0.159371	0	0.0165058	0.126216	0.167885	0.16096	0.162379	0.177068	0.19551	0.185562	0.179868	0.196454	0.201225	0.172578	0.0105458	0.0328731	0.067516	0.0525108
SU2C	PRAD-01115549-Tumor-SM-A4KNH	CRPC_Adeno	0.116919	0.158843	0	0.0187486	0.0520119	0.0404095	0.0261607	0.0320756	0.0480366	0.0687098	0.0757585	0.0813904	0.086225	0.0907792	0.0920252	0.00309427	0	0.0663832	0.00963133
SU2C	SC_9124_Tumor	CRPC_Adeno	0.13127	0.158325	0	0.00768613	0.144068	0.168988	0.150784	0.147647	0.156101	0.175078	0.162518	0.159484	0.171685	0.175436	0.165599	0.0131121	0.0525582	0.0897635	0.0303638
SU2C	PRAD-6115382.0-Tumor-SM-7LGU5	CRPC_Adeno	-0.29734	0.155264	0	0.0163692	0.254295	0.276139	0.271539	0.279377	0.284789	0.292562	0.289184	0.289972	0.291972	0.294812	0.296422	0.0402531	0.0542193	0.114907	0.055612
SU2C	PROS01448-6115247-Tumor-SM-67ES2	CRPC_Adeno	-0.0151416	0.148647	0	0.00204996	0.114565	0.128742	0.113073	0.111525	0.11636	0.127485	0.123164	0.12454	0.127192	0.125161	0.120031	0.00905956	0.0141518	0.029789	0.0414201
SU2C	PRAD-01115525-Tumor-SM-A4KNC	CRPC_Adeno	-0.0565903	0.1486	0	0.103231	0.230949	0.246922	0.231113	0.233453	0.235632	0.240748	0.234918	0.230918	0.228596	0.223423	0.228557	0.0324187	0.0772487	0.149609	0.0556606
SU2C	MO_1130-Tumor	CRPC_Adeno	-0.13511	0.146386	0	0.0011531	0.117083	0.105728	0.0876601	0.0860111	0.0876182	0.0926299	0.079029	0.0736428	0.0713279	0.0673667	0.0716179	0.00936898	0.0316577	0.0116739	0.0448008
SU2C	SC_9055-Tumor	CRPC_Adeno	-0.117794	0.145477	0	0	0.0726761	0.0932787	0.0939054	0.111977	0.12409	0.136519	0.140531	0.148665	0.158148	0.161393	0.159158	0.00473971	0.0133675	0.0170103	0.0426534
SU2C	SC_9007-Tumor	CRPC_Adeno	-0.261607	0.144465	0	0	0.164875	0.151447	0.13136	0.134374	0.140526	0.152889	0.154968	0.162086	0.168075	0.169249	0.176646	0.0166062	0.0515303	0.0548523	0.0455402
SU2C	PROS01448-6115250-Tumor-SM-67ES5	CRPC_Adeno	0.094567	0.142093	0	0.0290838	0.0283956	0.0173671	0.0026598	0	0.0113221	0.0270616	0.0143776	0.0124353	0.0227888	0.0265722	0.025463	0.001525	0.00446225	0.093581	0.0270246
SU2C	SC_9024-Tumor	CRPC_Adeno	-0.127374	0.140642	0	0	0.119652	0.0998694	0.0768221	0.0843382	0.0820312	0.0804261	0.0755517	0.0772055	0.0746845	0.0733985	0.0833049	0.0096913	0.0346734	0.0412297	0.0522715
SU2C	SC_9063-Tumor	CRPC_Adeno	-0.109212	0.139519	0	0.0413205	0.0998866	0.0926433	0.061392	0.0601097	0.0770581	0.0980325	0.112467	0.122554	0.127064	0.127307	0.124208	0.00737597	0.0487737	0.0618216	0.0502593
SU2C	SC_9186_T	CRPC_Adeno	-0.0105597	0.138574	0	0.0325089	0.114073	0.107679	0.0915915	0.103192	0.110792	0.120105	0.121284	0.129337	0.127952	0.126918	0.137207	0.00899977	0.0516796	0.0636319	3.40703e-05
SU2C	SC_9023-Tumor	CRPC_Adeno	-0.129667	0.135334	0	0.00258075	0.129417	0.160883	0.139193	0.128471	0.124928	0.13128	0.115963	0.107824	0.110122	0.106829	0.0920379	0.0109793	0.0455059	0.0394904	0.0511959
SU2C	SC_9057-Tumor	CRPC_Adeno	-0.15349	0.134198	0	0.00166559	0.0717812	0.0668214	0.0583067	0.0738583	0.0850424	0.0972532	0.0988448	0.10192	0.108982	0.111382	0.116616	0.00466255	0.0409846	0.0132693	0.0463294
SU2C	WCM218_Z3	CRPC_Adeno	-0.286848	0.129867	0	0.0637427	0.186055	0.163933	0.143709	0.127345	0.126946	0.137906	0.118314	0.104678	0.108396	0.105984	0.0881904	0.0208109	0.071702	0.0941122	0.0556195
SU2C	SC_9011-Tumor	CRPC_Adeno	-0.143951	0.12569	0	0	0.117712	0.0991318	0.0798285	0.0840796	0.0884772	0.0987278	0.0947974	0.0971277	0.0983683	0.0958788	0.0990015	0.00944727	0.00892758	0.032338	0.0463067
SU2C	PRAD-6115399.0-Tumor-SM-7LGUL	CRPC_Adeno	-0.203082	0.12459	0	0.00192184	0.112013	0.0809265	0.0715009	0.0857998	0.090928	0.100009	0.108026	0.122704	0.129087	0.132939	0.148923	0.00875223	0.0260087	0.0382454	0.0165528
SU2C	SC_9028-Tumor	CRPC_Adeno	-0.164191	0.120756	0	0.00877944	0.150918	0.173163	0.16881	0.179507	0.186704	0.201592	0.201266	0.202099	0.210874	0.211369	0.195031	0.0141987	0.023718	0.0772665	0.0556162
SU2C	WCM4_X1	CRPC_Adeno	-0.229091	0.120718	0	0.00353618	0.236315	0.31398	0.323054	0.33218	0.339371	0.346755	0.338199	0.333468	0.334841	0.332027	0.332328	0.0340971	0.0481981	0.0789058	0.0556134
SU2C	MO_1095-Tumor	CRPC_Adeno	-0.240444	0.115669	0	0.00311765	0.0984507	0.112317	0.11364	0.124051	0.136896	0.15525	0.153931	0.157385	0.17248	0.177785	0.162813	0.0072218	0.0683791	0.0504607	0.0515589
SU2C	PRAD-01115569-Tumor-SM-A56E6	CRPC_Adeno	-0.0318681	0.0924689	0	0.00102498	0.118688	0.170153	0.170535	0.170986	0.183095	0.203898	0.184825	0.17062	0.179549	0.179348	0.152416	0.0095696	0.00961021	0.0384313	0.0354928
SU2C	SC_9035-Tumor	CRPC_Adeno	-0.040319	0.0877865	0	0.0652155	0.0775593	0.114739	0.108601	0.121493	0.134911	0.147526	0.138703	0.139263	0.144005	0.14248	0.139845	0.00517083	0.0341037	0.138154	0.0409485
SU2C	SC_9197_T	CRPC_Adeno	-0.203599	0.0874731	0	0.00204996	0.114275	0.16504	0.153649	0.145857	0.146917	0.159716	0.140548	0.136093	0.150056	0.151442	0.125337	0.00902428	0.0133024	0.0171046	0.0267845
SU2C	WCM393_Z3	CRPC_Adeno	-0.100427	0.0845057	0	0.00871232	0.0782754	0.0442991	0.0269169	0.0321037	0.0335945	0.0401438	0.0489176	0.058984	0.0595378	0.058489	0.0727585	0.00523551	0.0754844	0.0642083	2.12812e-06
SU2C	PRAD-6115603.0-Tumor-SM-B2XS8	CRPC_Adeno	-0.0853085	0.0830962	0	0.00375826	0.076294	0.0467904	0.0446467	0.0616957	0.0752426	0.094073	0.10048	0.108017	0.119095	0.12377	0.122881	0.00505747	0.0254837	0.0423634	0.00792061
SU2C	PM172-TM	CRPC_Adeno	-0.328383	0.0812957	0	0.0314864	0.195042	0.22793	0.215577	0.201509	0.20471	0.222096	0.191665	0.178229	0.189336	0.190169	0.165107	0.0228195	0.0476054	0.0780225	0.0439188
SU2C	PROS01448-6115235-Tumor-SM-67ERY	CRPC_Adeno	-0.297443	0.0740682	0	0.00644029	0.178129	0.239925	0.225921	0.220872	0.23008	0.238898	0.228783	0.226137	0.230243	0.229903	0.226143	0.0191541	0.0624759	0.119169	0.0273384
SU2C	SC_9080-TM	CRPC_Adeno	-0.211646	0.0726257	0	0.00302003	0.0243397	0.0395983	0.0286489	0.0388243	0.0508375	0.0708008	0.0713108	0.0772288	0.0873655	0.0886061	0.092791	0.00128478	0.027609	0.0541071	0.0244237
SU2C	SC_9175_T	CRPC_Adeno	-0.152425	0.0707024	0	0.00871232	0.0218929	0.063984	0.0717309	0.0943514	0.11573	0.136895	0.134942	0.142721	0.148846	0.149241	0.150336	0.00114369	0.000675491	0.0776183	6.52525e-05
SU2C	PROS01448-6115233-Tumor-SM-67ERW	CRPC_Adeno	-0.100853	0.0672159	0	0.00204996	0.0730674	0.117717	0.0860259	0.0700026	0.0745629	0.093938	0.0764283	0.0702457	0.0811659	0.0797438	0.0548253	0.00477363	0.0240125	0.0550564	0.0454182
SU2C	SC_9173_Tumor	CRPC_Adeno	-0.197779	0.0657788	0	0.016784	0.0789129	0.0773905	0.0582318	0.0757477	0.0882416	0.104846	0.114842	0.126739	0.130854	0.132067	0.142793	0.00529341	0.0197274	0.0351601	0.0352728
SU2C	SC_9037-Tumor	CRPC_Adeno	-0.29023	0.0631336	0	0.0677105	0.15644	0.227863	0.23034	0.244435	0.254399	0.264173	0.268364	0.270815	0.266144	0.262911	0.262975	0.0151192	0.133345	0.212654	0.037533
SU2C	SC_9129_Tumor	CRPC_Adeno	-0.262987	0.0630894	0	0	0.0667154	0.0978892	0.0895441	0.0963739	0.1028	0.119805	0.109959	0.10583	0.11769	0.120599	0.104059	0.00423623	0.0326482	0.0109516	0.0310246
SU2C	PROS10448-01115374-Tumor-SM-7LYLG	CRPC_Adeno	-0.38791	0.0326297	0	0.00102498	0.111975	0.114799	0.10169	0.106945	0.115853	0.130238	0.125868	0.130457	0.140658	0.14522	0.129198	0.00874768	0.0533235	0.0533394	0.0419221
SU2C	SC_9056-Tumor	CRPC_Adeno	-0.213237	0.0245499	0	0.000439277	0.161063	0.206738	0.204874	0.216307	0.228227	0.2438	0.238066	0.233888	0.241285	0.241001	0.232879	0.0159218	0.0404941	0.0429993	0.0476898
SU2C	MO_1040-Tumor	CRPC_Adeno	-0.175318	0.022893	0	0	0	0.0191747	0.00879034	0.0137929	0.0244213	0.039461	0.0372768	0.0399506	0.0514764	0.055967	0.0566665	0	0.0158596	0.0340745	6.50685e-05
SU2C	MO_1054-Tumor	CRPC_Adeno	-0.237272	0.00183353	0	0.00102498	0.0617682	0.0841512	0.0815177	0.0906495	0.101502	0.114141	0.110331	0.111014	0.118362	0.118864	0.107859	0.00383658	0.0422877	0.0128495	0.00967913
SU2C	PRAD-06115124-Tumor-SM-7LGU1	CRPC_Adeno	-0.626148	-0.0291273	0	0.00179371	0.176367	0.212434	0.211323	0.223629	0.231964	0.242119	0.242876	0.244589	0.248252	0.248177	0.239853	0.0187998	0.0478151	0.066027	0.0385175
SU2C	MO_1071-Tumor	CRPC_Adeno	-0.497532	-0.0400258	0	0.00146426	0.130453	0.188113	0.180947	0.18686	0.19701	0.208991	0.199698	0.197345	0.206864	0.211003	0.198884	0.0111219	0.0586627	0.0511119	0.0556292
SU2C	WCM335_X1	CRPC_Adeno	-0.285944	-0.0861702	0	0.015958	0.130894	0.188126	0.187746	0.188179	0.193873	0.208638	0.197345	0.191221	0.199759	0.202624	0.189557	0.011183	0.0890236	0.147414	0
SU2C	MO_1015-Tumor	CRPC_Adeno	-0.716656	-0.0894502	0	0.0458568	0.208346	0.23729	0.221632	0.23334	0.238994	0.246415	0.243776	0.241797	0.243797	0.240579	0.229252	0.0260665	0.0968652	0.171852	0.0556529
SU2C	PM14-TM	CRPC_Adeno	-0.647901	-0.0905445	0	0.036942	0.16187	0.185044	0.162082	0.15618	0.154672	0.159608	0.154396	0.150428	0.1521	0.149577	0.142727	0.0160649	0.112238	0.0843399	0.0142389

## Sheet: Table S4-2.WCDT
Data.sets	ID	Group	NE_UP_DN_ssGSEA	NE_UP_ssGSEA	NE_status	RFS.score	alpha.0.01	alpha.0.1	alpha.0.2	alpha.0.3	alpha.0.4	alpha.0.5	alpha.0.6	alpha.0.7	alpha.0.8	alpha.0.9	LASSO	Ridge.score	superpc.score	GBM.score	SVM.score
WCDT	DTB-205	tSCNC	0.959666	0.913796	1	1	1	1	1	1	1	1	1	1	1	1	1	1	1	1	1
WCDT	DTB-036	tSCNC	0.869813	0.879255	1	0.756145	0.8506	0.892761	0.943684	0.966321	0.975295	0.981047	0.984109	0.9677	0.959445	0.954955	0.928781	0.999996	0.859838	0.907009	0.688335
WCDT	DTB-003	tSCNC	0.775485	0.799034	1	0.764696	0.838568	0.821144	0.816783	0.816284	0.822465	0.825573	0.826362	0.81515	0.80452	0.800033	0.778604	0.999996	0.768335	0.907485	0.788962
WCDT	DTB-040	tSCNC	0.707627	0.722215	1	0.776409	0.89264	0.891063	0.895843	0.903826	0.917542	0.930888	0.938654	0.927747	0.929428	0.932163	0.903704	0.999998	0.907506	0.875446	0.879237
WCDT	DTB-135	tSCNC	0.46481	0.607038	1	0.838275	0.419804	0.545891	0.611535	0.643171	0.667267	0.683759	0.699913	0.696626	0.702399	0.703571	0.678614	0.997315	0.233152	0.674284	0.319462
WCDT	DTB-183	mCRPC	0.560943	0.625059	0	0.942597	0.483517	0.502475	0.557514	0.570436	0.579452	0.593121	0.580925	0.575712	0.591133	0.597628	0.564077	0.998971	0.305305	0.515465	0.343191
WCDT	DTB-053	mCRPC	0.373229	0.568832	0	0.662957	0.526934	0.606578	0.650939	0.685546	0.707173	0.722181	0.720364	0.703951	0.709413	0.710741	0.679044	0.999465	0.352538	0.573704	0.532795
WCDT	DTB-097	mCRPC	0.270183	0.528773	0	0.764746	0.536854	0.54326	0.579335	0.609423	0.629594	0.645881	0.645124	0.630337	0.636784	0.640421	0.600606	0.999539	0.400283	0.808261	0.62786
WCDT	DTB-138	mCRPC	0.32729	0.524175	0	0.770827	0.354109	0.490656	0.568735	0.604883	0.638511	0.663231	0.665934	0.658007	0.667382	0.672155	0.63182	0.99279	0.207319	0.571702	0.418845
WCDT	DTB-009	mCRPC	0.387533	0.459861	0	0.753262	0.364138	0.432933	0.489097	0.524276	0.554997	0.578362	0.579887	0.564426	0.574733	0.57807	0.542403	0.993799	0.192789	0.5602	0.491467
WCDT	DTB-023	mCRPC (CMP)	0.343255	0.459638	0	0.705774	0.441451	0.523931	0.574949	0.599785	0.628334	0.650943	0.656374	0.643379	0.653802	0.660832	0.620903	0.998062	0.239922	0.623902	0.511616
WCDT	DTB-071	mCRPC	0.407827	0.450297	0	0.686579	0.375019	0.444704	0.51389	0.560514	0.591537	0.613043	0.623756	0.617215	0.627352	0.632208	0.597353	0.994734	0.25037	0.629893	0.33996
WCDT	DTB-059	mCRPC	0.0715979	0.447044	0	0.477477	0.297777	0.402855	0.450159	0.476251	0.502091	0.52273	0.537991	0.537659	0.548919	0.554822	0.522747	0.983212	0.21752	0.743783	0.201837
WCDT	DTB-176	mCRPC	0.369387	0.439698	0	0.67027	0.306808	0.342778	0.398053	0.446965	0.486933	0.521472	0.545566	0.547253	0.565904	0.575515	0.545015	0.985336	0.160535	0.191394	0.278015
WCDT	DTB-190	mCRPC (CMP)	0.187077	0.428577	0	0.692305	0.334714	0.425213	0.480579	0.506427	0.530174	0.548713	0.553435	0.545912	0.555771	0.560338	0.53208	0.990352	0.246644	0.583717	0.329157
WCDT	DTB-128	mCRPC	0.41179	0.423311	0	0.728515	0.340163	0.414288	0.481341	0.514856	0.543066	0.570438	0.583009	0.582583	0.600418	0.613561	0.589713	0.99111	0.267724	0.347758	0.250779
WCDT	DTB-069	mCRPC	0.354803	0.390574	0	0.428646	0.275652	0.417605	0.486239	0.523401	0.55242	0.572136	0.576138	0.565627	0.574776	0.581473	0.544118	0.976625	0.154169	0.553697	0.270101
WCDT	DTB-149	mCRPC	0.366101	0.368804	0	0.724188	0.390051	0.469608	0.518603	0.550873	0.58865	0.614472	0.623308	0.616409	0.625842	0.632656	0.601385	0.9958	0.322681	0.838986	0.35605
WCDT	DTB-063	mCRPC	0.235649	0.364939	0	0.654651	0.332768	0.397413	0.451852	0.479891	0.501191	0.518785	0.509515	0.496389	0.507111	0.51186	0.475274	0.990066	0.23855	0.767241	0.363593
WCDT	DTB-129	mCRPC	0.385505	0.362488	0	0.801069	0.254531	0.282478	0.328407	0.368433	0.398274	0.420547	0.42835	0.41961	0.429086	0.432694	0.399006	0.967964	0.0903347	0.115248	0.24691
WCDT	DTB-175	mCRPC	0.224975	0.361658	0	0.734622	0.304821	0.327093	0.391647	0.438639	0.465582	0.487024	0.492578	0.487242	0.497634	0.499304	0.473185	0.984893	0.231931	0.645073	0.333998
WCDT	DTB-127	mCRPC	0.308416	0.35576	0	0.769209	0.228704	0.367267	0.441459	0.484255	0.520398	0.549427	0.560547	0.560094	0.575369	0.583547	0.547971	0.952971	0.113288	0.333538	0.193905
WCDT	DTB-210	mCRPC	0.319802	0.330984	0	0.618587	0.22732	0.307768	0.347266	0.37494	0.39973	0.417946	0.433005	0.431858	0.44044	0.445457	0.424209	0.951996	0.135749	0.534115	0.203431
WCDT	DTB-083	mCRPC	0.120108	0.313022	0	0.531542	0.284201	0.364349	0.408917	0.449121	0.483715	0.507855	0.517368	0.509264	0.522506	0.53171	0.496065	0.979429	0.136597	0.534255	0.22896
WCDT	DTB-137	mCRPC (CMP)	0.186158	0.303091	0	0.621342	0.254757	0.31184	0.338082	0.366787	0.393204	0.412513	0.412867	0.403011	0.414895	0.423198	0.403428	0.968072	0.207424	0.530984	0.125864
WCDT	DTB-005	mCRPC	0.0896804	0.300788	0	0.693409	0.325092	0.376446	0.434038	0.461288	0.486433	0.507281	0.506246	0.488003	0.492471	0.494803	0.46713	0.988853	0.217883	0.603157	0.285199
WCDT	DTB-100	mCRPC	0.271152	0.284069	0	0.74347	0.2713	0.359614	0.428495	0.471422	0.498092	0.517947	0.538092	0.545344	0.552111	0.555271	0.532131	0.975055	0.215736	0.623499	0.21162
WCDT	DTB-042	mCRPC (CMP)	-0.133505	0.283694	0	0.808533	0.286905	0.339134	0.393197	0.408878	0.42423	0.4413	0.426609	0.414289	0.433444	0.44034	0.407409	0.980245	0.262146	0.590831	0.17085
WCDT	DTB-018	mCRPC (CMP)	-0.0555681	0.26377	0	0.598793	0.245587	0.306931	0.366134	0.39823	0.424846	0.446633	0.447802	0.434286	0.448943	0.454893	0.413393	0.963401	0.199795	0.576067	0.269237
WCDT	DTB-156	mCRPC	0.131704	0.262305	0	0.7066	0.382192	0.421792	0.443576	0.478906	0.497794	0.50888	0.525134	0.526419	0.528276	0.53261	0.525558	0.995273	0.196127	0.564561	0.359827
WCDT	DTB-034	mCRPC	0.311876	0.258987	0	0.551279	0.128359	0.10415	0.157444	0.219215	0.250308	0.273264	0.285996	0.291991	0.305022	0.311844	0.297715	0.797991	0.113104	0.346247	0.145114
WCDT	DTB-141	mCRPC (CMP)	0.143438	0.256876	0	0.773045	0.308596	0.412125	0.465617	0.494262	0.528267	0.55783	0.560221	0.543409	0.556926	0.562613	0.523165	0.985724	0.165976	0.576423	0.284953
WCDT	DTB-124	mCRPC (CMP)	0.128635	0.251139	0	0.578211	0.269253	0.421156	0.493859	0.537726	0.582284	0.613163	0.62533	0.614485	0.625563	0.632747	0.595959	0.97428	0.135745	0.496818	0.222446
WCDT	DTB-091	mCRPC	0.109284	0.243375	0	0.455859	0.0867878	0.261889	0.339678	0.384765	0.409216	0.42584	0.44547	0.446885	0.452959	0.457428	0.43791	0.643012	0.0341783	0.488839	0.0787711
WCDT	DTB-060	mCRPC	0.165495	0.238457	0	0.370571	0.154374	0.26853	0.330963	0.369114	0.405082	0.43774	0.44722	0.443579	0.461087	0.473286	0.426664	0.860439	0.0797969	0.471634	0.148915
WCDT	DTB-092	mCRPC	0.0836814	0.223706	0	0.691604	0.201398	0.293021	0.356862	0.398916	0.428026	0.452401	0.454499	0.445165	0.456343	0.46189	0.432157	0.929607	0.191476	0.804288	0.223013
WCDT	DTB-080	mCRPC	0.0236624	0.221284	0	0.577084	0.265711	0.336322	0.388257	0.427815	0.45455	0.47826	0.484845	0.483041	0.498096	0.505691	0.474523	0.972884	0.15046	0.586505	0.231586
WCDT	DTB-022	mCRPC (CMP)	-0.0945438	0.220252	0	0.547384	0.297286	0.3517	0.397139	0.436921	0.468769	0.491052	0.518119	0.526473	0.533054	0.540161	0.534764	0.983088	0.142193	0.597009	0.27263
WCDT	DTB-132	mCRPC	0.104042	0.216868	0	0.533214	0.197568	0.353407	0.425995	0.473489	0.519008	0.55736	0.57418	0.575788	0.599522	0.613288	0.576327	0.925531	0.118147	0.560531	0.157198
WCDT	DTB-102	mCRPC (CMP)	0.0292529	0.199219	0	0	0.00192785	0	0	0	0	0	0	0	0	0	0	0.019308	0	0.232399	0
WCDT	DTB-187	mCRPC	0.00191297	0.183068	0	0.593283	0.144	0.235332	0.29931	0.347703	0.383752	0.408709	0.431065	0.434793	0.446811	0.452379	0.438735	0.838108	0.063192	0.247215	0.14681
WCDT	DTB-085	mCRPC	-0.0463489	0.182042	0	0.322868	0.198573	0.286674	0.323766	0.350345	0.382405	0.409677	0.428481	0.429826	0.446099	0.458022	0.41282	0.926622	0.0504638	0.458461	0.0975661
WCDT	DTB-194	mCRPC (CMP)	-0.139722	0.17785	0	0.74573	0.323128	0.441214	0.515985	0.554561	0.58346	0.604727	0.608387	0.597043	0.60615	0.610588	0.582435	0.98852	0.166779	0.566616	0.245262
WCDT	DTB-104	mCRPC	-0.00507746	0.155676	0	0.637048	0.3287	0.36402	0.388902	0.416449	0.43669	0.450629	0.469357	0.476404	0.477466	0.480266	0.475877	0.98944	0.226648	0.647768	0.313703
WCDT	DTB-008	mCRPC	-0.150341	0.144637	0	0.955673	0.291026	0.375842	0.420531	0.463814	0.497204	0.521101	0.545863	0.552396	0.564113	0.568471	0.555214	0.981426	0.109139	0.258613	0.194128
WCDT	DTB-159	mCRPC	-0.101853	0.142837	0	0.662129	0.204447	0.263929	0.333146	0.385461	0.417829	0.440551	0.457552	0.457531	0.464893	0.471114	0.44953	0.932696	0.189539	0.579688	0.151432
WCDT	DTB-061	mCRPC	-0.139974	0.142435	0	0.642316	0.43725	0.489242	0.529418	0.575609	0.594365	0.605382	0.602513	0.592766	0.593085	0.590284	0.574385	0.997935	0.363556	0.74042	0.286752
WCDT	DTB-064	mCRPC	-0.309749	0.138663	0	0.685178	0.248458	0.379559	0.432881	0.467403	0.500707	0.528046	0.529761	0.517792	0.533064	0.543245	0.501704	0.964932	0.21613	0.767253	0.261776
WCDT	DTB-089	mCRPC (CMP)	-0.108613	0.137414	0	0.629969	0.259212	0.396251	0.449656	0.496477	0.531979	0.556815	0.575662	0.575343	0.578926	0.584842	0.568899	0.970123	0.153625	0.56169	0.219922
WCDT	DTB-170	mCRPC	0.00681042	0.132624	0	0.834113	0.122464	0.249668	0.315534	0.355502	0.390955	0.418284	0.41965	0.408381	0.42252	0.431332	0.391947	0.7806	0.0697899	0.0600463	0.130214
WCDT	DTB-206	mCRPC	-0.0576431	0.129216	0	0.535821	0.124896	0.147732	0.167758	0.170747	0.17542	0.184825	0.15894	0.137824	0.150403	0.154629	0.108002	0.787936	0.101019	0.554257	0.135641
WCDT	DTB-121	mCRPC	0.0757062	0.12019	0	0.274583	0.0340216	0.134218	0.200679	0.230882	0.258504	0.279158	0.287026	0.28136	0.295316	0.302824	0.251469	0.309041	0.0338537	0.422212	0.0231115
WCDT	DTB-020	mCRPC	0.0428162	0.119501	0	0.768162	0.285633	0.374114	0.445826	0.492892	0.524339	0.544541	0.556255	0.550028	0.554091	0.557103	0.5349	0.979865	0.228214	0.8079	0.302624
WCDT	DTB-111	mCRPC	-0.349468	0.108587	0	0.682392	0.220796	0.305645	0.358968	0.408304	0.431708	0.448745	0.477842	0.490147	0.502014	0.512449	0.506716	0.947127	0.256416	0.587702	0.162285
WCDT	DTB-090	mCRPC	-0.102571	0.0937488	0	0.702762	0.169887	0.258593	0.315402	0.34298	0.376474	0.404364	0.408358	0.399706	0.416237	0.427824	0.393425	0.888441	0.179988	0.330984	0.0964926
WCDT	DTB-143	mCRPC	-0.0929076	0.0698892	0	0.762847	0.280554	0.359455	0.411987	0.457008	0.491278	0.519746	0.536377	0.535158	0.546333	0.553341	0.532896	0.978277	0.239178	0.642628	0.228662
WCDT	DTB-126	mCRPC	-0.205229	0.0653409	0	0.388306	0.0298312	0.0981672	0.186389	0.254606	0.290025	0.310258	0.326193	0.331039	0.338878	0.34125	0.329444	0.274857	0.0916363	0.389908	0.0364541
WCDT	DTB-035	mCRPC	-0.162768	0.0590603	0	0.111947	0	0.1291	0.178937	0.19558	0.206113	0.221999	0.194561	0.176013	0.195645	0.20091	0.154268	0	0.0660643	0.296741	0.0367622
WCDT	DTB-151	mCRPC (CMP)	-0.282457	0.0438231	0	0.714882	0.283867	0.39728	0.445268	0.473682	0.502165	0.525479	0.523872	0.513313	0.52333	0.529822	0.502577	0.979326	0.295326	0.651309	0.230123
WCDT	DTB-021	mCRPC (CMP)	-0.314199	0.0282618	0	0.454543	0.0512193	0.193174	0.292405	0.362212	0.418951	0.464576	0.497438	0.508552	0.540308	0.557167	0.509977	0.437273	0.047071	0	0.0231664
WCDT	DTB-098	mCRPC	-0.326679	0.0197143	0	0.612225	0.22285	0.310233	0.371016	0.39991	0.419019	0.432027	0.437048	0.433059	0.438397	0.4459	0.424335	0.94871	0.194372	0.570761	0.141931
WCDT	DTB-146	mCRPC	-0.297792	0.0153526	0	0.723716	0.265639	0.36024	0.412956	0.445775	0.474395	0.49838	0.507616	0.500713	0.512068	0.521673	0.483825	0.972855	0.273043	0.797265	0.242209
WCDT	DTB-074	mCRPC (CMP)	-0.569005	0.0024287	0	0.656191	0.243401	0.347568	0.38848	0.422129	0.449612	0.471534	0.473735	0.463697	0.478278	0.489745	0.447706	0.962191	0.194354	0.537457	0.154203
WCDT	DTB-112	mCRPC (CMP)	-0.0908566	0.00170712	0	0.674327	0.106194	0.0962868	0.154495	0.204983	0.235652	0.259586	0.26774	0.267585	0.280066	0.289239	0.262649	0.725234	0.129158	0.391025	0.10277
WCDT	DTB-140	mCRPC	-0.258039	-0.00640949	0	0.700462	0.246602	0.33574	0.389938	0.428199	0.456076	0.478082	0.491199	0.48831	0.494099	0.494575	0.482192	0.963949	0.22338	0.585275	0.192767
WCDT	DTB-011	mCRPC	-0.301184	-0.0862035	0	0.667255	0.316853	0.362877	0.396728	0.41783	0.44047	0.458989	0.462067	0.463127	0.47412	0.481002	0.465352	0.987386	0.347333	0.622631	0.199415

## Sheet: Table S4-3.UM_SPORE
Data.sets	ID	title	Group	NE_UP_DN_ssGSEA	NE_UP_ssGSEA	NE_status	RFS.score	alpha.0.01	alpha.0.1	alpha.0.2	alpha.0.3	alpha.0.4	alpha.0.5	alpha.0.6	alpha.0.7	alpha.0.8	alpha.0.9	LASSO	Ridge.score	superpc.score	GBM.score	SVM.score
UM_SPORE	GSM878844	WA24	CRPC_NE	1	0.585501	1	0.5166	1	1	1	1	1	1	1	1	1	1	1	1	0.862114	0.681931	1
UM_SPORE	GSM878843	WA22	CRPC_NE	0.937532	0.572681	1	0.572245	0.865154	0.797338	0.784566	0.782357	0.778323	0.780693	0.79265	0.808369	0.808531	0.802183	0.799052	0.645354	0.890736	0.559864	0.824789
UM_SPORE	GSM878855	WA46	CRPC_NE	0.650226	0.515726	1	0.153449	0.679903	0.582849	0.589445	0.583286	0.572718	0.573608	0.557515	0.554021	0.551013	0.546996	0.528239	0.329586	0.864512	0.500921	0.756556
UM_SPORE	GSM878846	WA25	CRPC_NE	0.334673	0.336393	1	0.0845358	0.42945	0.211042	0.187282	0.154662	0.126901	0.120764	0.0592536	0.0394515	0.0216183	0.00778034	0.0148885	0.115732	0.940981	0.465934	0.356586
UM_SPORE	GSM878839	WA5	CRPC_Adeno	0.562205	0.450595	0	0.338469	0.49558	0.608441	0.599	0.575067	0.573147	0.589193	0.579225	0.597136	0.604882	0.610695	0.620376	0.15561	0.537963	0.538515	0.646483
UM_SPORE	GSM878848	WA32	CRPC_Adeno	0.540296	0.447563	0	0.369458	0.295806	0.262826	0.24626	0.203961	0.187276	0.179559	0.149557	0.158703	0.157636	0.160519	0.184514	0.0590634	0.426081	0.853312	0.582868
UM_SPORE	GSM878842	WA20	CRPC_Adeno	0.617193	0.444379	0	0.273321	0.318217	0.245161	0.237305	0.173197	0.161529	0.179043	0.138383	0.137077	0.140888	0.138641	0.149831	0.0667491	0.492496	0.482382	0.483179
UM_SPORE	GSM878870	WA54	CRPC_Adeno	0.731838	0.440625	0	0.0910067	0.41376	0.462583	0.402746	0.366814	0.351061	0.35031	0.366792	0.4062	0.409052	0.415226	0.448675	0.107574	0.690397	0.468107	0.605508
UM_SPORE	GSM878851	WA37	CRPC_Adeno	0.447221	0.432175	0	0.110731	0.283079	0.276628	0.2623	0.236914	0.235433	0.247376	0.22275	0.225545	0.223468	0.228169	0.226504	0.0549724	0.651286	0.969787	0.467466
UM_SPORE	GSM878850	WA35	CRPC_Adeno	0.606767	0.431077	0	0.3668	0.285615	0.290846	0.262027	0.22018	0.212796	0.222102	0.181076	0.186983	0.197925	0.205181	0.206063	0.0557722	0.507493	0.504631	0.415627
UM_SPORE	GSM878859	WA11	CRPC_Adeno	0.545295	0.427487	0	0.315824	0.399827	0.272818	0.223389	0.189724	0.162085	0.154183	0.146686	0.165306	0.164912	0.175868	0.176327	0.100705	0.721148	0.47156	0.526171
UM_SPORE	GSM878853	WA40	CRPC_Adeno	0.715762	0.425639	0	0.2308	0.392669	0.310992	0.300596	0.280565	0.264283	0.255661	0.234237	0.236126	0.233148	0.234682	0.223646	0.0973085	0.58876	0.504426	0.465154
UM_SPORE	GSM878841	WA13	CRPC_Adeno	0.589135	0.41812	0	0.117831	0.332399	0.326434	0.310782	0.303169	0.31412	0.35152	0.359913	0.395052	0.423412	0.444491	0.459421	0.0719493	0.6308	0.969078	0.395319
UM_SPORE	GSM878838	WA3	CRPC_Adeno	0.469887	0.406283	0	0.14306	0.2372	0.226487	0.235776	0.231097	0.226563	0.238054	0.227985	0.23845	0.241324	0.243983	0.26318	0.0417206	0.556207	0.451433	0.257536
UM_SPORE	GSM878845	WA18	CRPC_Adeno	0.683812	0.401013	0	0.0405023	0.251313	0.263792	0.242136	0.184114	0.17786	0.193039	0.164574	0.176644	0.189058	0.203359	0.200585	0.0455605	0.398552	0.52113	0.336896
UM_SPORE	GSM878863	WA28	CRPC_Adeno	0.613764	0.394176	0	1	0.219373	0.198785	0.216842	0.207923	0.215236	0.236496	0.20934	0.223789	0.246876	0.253537	0.251554	0.0371487	0.384666	0	0.318512
UM_SPORE	GSM878847	WA31	CRPC_Adeno	0.533176	0.387525	0	0.0803923	0.244849	0.0931703	0.0608675	0.0175966	0	0	0.0272595	0.0763774	0.0652836	0.0676736	0.112041	0.043777	0.535414	0.480563	0.269846
UM_SPORE	GSM878858	WA6	CRPC_Adeno	0.571578	0.381011	0	0.267808	0.23863	0.209084	0.185737	0.161169	0.166437	0.188921	0.174647	0.180973	0.19256	0.195064	0.175097	0.0421006	0.475309	0.487134	0.237426
UM_SPORE	GSM878857	WA2	CRPC_Adeno	0.579268	0.378462	0	0.323558	0.33318	0.404329	0.346127	0.273589	0.256418	0.263273	0.208906	0.192763	0.201944	0.20221	0.18346	0.0722436	0.492742	0.392975	0.421571
UM_SPORE	GSM878849	WA33	CRPC_Adeno	0.509847	0.329439	0	0.874642	0.184169	0.219513	0.24493	0.202892	0.193961	0.206446	0.149322	0.140362	0.135232	0.133213	0.140325	0.0289627	0.369733	0.101015	0.119845
UM_SPORE	GSM878825	T64	Pri	0.243882	0.327443	0	0.20865	0.163234	0.188095	0.208119	0.205776	0.200834	0.210404	0.17565	0.179559	0.176899	0.175264	0.177235	0.0245796	0.175381	0.542927	0.293573
UM_SPORE	GSM878865	WA10	CRPC_Adeno	0.447625	0.326025	0	0.36554	0.313985	0.224998	0.19532	0.173925	0.159154	0.169019	0.193247	0.2303	0.244264	0.254658	0.29619	0.0652489	0.673811	0.44086	0.202757
UM_SPORE	GSM878864	WA7	CRPC_Adeno	0.533354	0.314628	0	0.32315	0.193239	0.307117	0.340751	0.295595	0.293207	0.322825	0.237756	0.198048	0.204251	0.207007	0.171309	0.0309704	0.423833	0.407704	0.0300045
UM_SPORE	GSM878869	WA53	CRPC_Adeno	0.466014	0.308919	0	0.095068	0.211624	0.245093	0.239371	0.221034	0.22126	0.245015	0.252123	0.279699	0.293653	0.303579	0.323088	0.0352538	0.708866	0.459906	0.270229
UM_SPORE	GSM878826	T65	Pri	0.474844	0.303556	0	0.088715	0.102617	0.111754	0.0925162	0.0592188	0.0474288	0.0554586	0.00188661	0	0.000332101	0	0.0127963	0.0136616	0.379099	0.373627	0.0331336
UM_SPORE	GSM878787	T12	Pri	0.341475	0.297889	0	0.556042	0.166021	0.202278	0.232092	0.205779	0.20077	0.217468	0.169078	0.166377	0.163116	0.158556	0.171866	0.0251436	0.0448704	0.423767	0.315309
UM_SPORE	GSM878788	T17	Pri	0.36393	0.292597	0	0.426254	0.189916	0.178471	0.183189	0.169993	0.153567	0.150299	0.116465	0.121205	0.107665	0.1035	0.129498	0.0302268	0.288314	0.38748	0.305949
UM_SPORE	GSM878785	T10	Pri	0.3074	0.282971	0	0.411288	0.185374	0.189852	0.203057	0.189576	0.176081	0.181382	0.164556	0.18526	0.176706	0.177078	0.218667	0.0292255	0.278092	0.521569	0.332796
UM_SPORE	GSM878784	T9a	Pri	0.52203	0.262588	0	0.570835	0.143461	0.102406	0.108421	0.0983624	0.104779	0.128699	0.113452	0.137594	0.145182	0.156099	0.177419	0.0207428	0.0689808	0.40059	0.249483
UM_SPORE	GSM878840	WA4	CRPC_Adeno	0.358375	0.261422	0	0.133413	0.255928	0.17712	0.140931	0.142767	0.160076	0.201804	0.206479	0.236934	0.268573	0.281331	0.283827	0.0468602	0.928633	0.613908	0.0853971
UM_SPORE	GSM878852	WA39	CRPC_Adeno	0.522894	0.260179	0	0.379622	0.252714	0.386897	0.402323	0.370125	0.364945	0.388414	0.310855	0.284613	0.300586	0.30025	0.263343	0.0459528	0.54679	0.265775	0.285084
UM_SPORE	GSM878868	WA30	CRPC_Adeno	0.354707	0.257671	0	0.398959	0.187738	0.236972	0.199081	0.170114	0.174207	0.200246	0.177263	0.173137	0.189314	0.191389	0.181405	0.0297444	0.438799	0.421492	0.112775
UM_SPORE	GSM878866	WA23	CRPC_Adeno	0.349842	0.253057	0	0.0808448	0.129817	0.103581	0.120112	0.12316	0.126214	0.149541	0.122168	0.123421	0.120325	0.1166	0.118525	0.0182559	0.702439	0.629871	0.189884
UM_SPORE	GSM878790	T20	Pri	0.510115	0.250829	0	0.495523	0.117699	0.17435	0.160422	0.119516	0.109788	0.120621	0.0635636	0.0533201	0.047427	0.0437065	0.0598017	0.0161512	0.385217	0.279764	0.198265
UM_SPORE	GSM878780	T5	Pri	0.122005	0.246534	0	0.465805	0.109907	0.102554	0.122123	0.110912	0.107133	0.121538	0.0998404	0.116608	0.113851	0.114004	0.129199	0.0148474	0.143192	0.408008	0.200872
UM_SPORE	GSM878862	WA26	CRPC_Adeno	0.41504	0.242433	0	0.386255	0.114423	0.16866	0.156898	0.141499	0.162041	0.197932	0.167482	0.163671	0.184359	0.197751	0.155767	0.0155984	0.506974	0.327859	0.176235
UM_SPORE	GSM878779	T3	Pri	0.190039	0.239688	0	0.553148	0.121709	0.0516323	0.0635994	0.0625745	0.0639763	0.0849243	0.0799725	0.109185	0.109774	0.114123	0.140377	0.0168371	0.234579	0.308282	0.199586
UM_SPORE	GSM878821	T60	Pri	0.395813	0.237253	0	0.554001	0.101033	0.0934809	0.0872919	0.0717513	0.0693653	0.0854715	0.0502345	0.0566803	0.0575318	0.0579426	0.0609343	0.0134081	0.409186	0.463477	0.170389
UM_SPORE	GSM878837	WA16	CRPC_Adeno	0.327313	0.236976	0	0.198097	0.158826	0.146776	0.147379	0.12892	0.129019	0.156208	0.121761	0.133888	0.140979	0.146002	0.157795	0.0236995	0.585594	0.377162	0.199719
UM_SPORE	GSM878806	T45	Pri	0.290229	0.235915	0	0	0.0440276	0.0269004	0.0282031	0.0102206	0.0108292	0.0322705	0.00470052	0.00599537	0	0.00362953	0.0212212	0.00522326	0.688524	0.842215	0.0665845
UM_SPORE	GSM878867	WA29	CRPC_Adeno	0.3083	0.235442	0	0.293287	0.245933	0.323162	0.297903	0.256355	0.255007	0.278728	0.219114	0.199629	0.215935	0.214687	0.189454	0.044073	0.389999	0.538544	0.146664
UM_SPORE	GSM878815	T54	Pri	0.308246	0.232194	0	0.517133	0.135974	0.158173	0.177048	0.178668	0.183813	0.207555	0.179569	0.191429	0.197861	0.200167	0.19314	0.0193625	0.364902	0.492266	0.222794
UM_SPORE	GSM878804	T43	Pri	0.340783	0.230421	0	0.455543	0.0331174	0.0774644	0.0791691	0.0589687	0.0499655	0.0596421	0.0250695	0.0282704	0.0234882	0.0235461	0.0438627	0.00384709	0.524238	0.0999019	0.0517714
UM_SPORE	GSM878871	WA55	CRPC_Adeno	0.365196	0.228879	0	0.444175	0.293622	0.441308	0.426331	0.386663	0.385102	0.411685	0.356433	0.357541	0.366651	0.366656	0.358634	0.0583476	0.295838	0.506176	0.159939
UM_SPORE	GSM878836	T85	Pri	0.249664	0.22861	0	0.551652	0.128854	0.146029	0.149607	0.136774	0.132108	0.142955	0.107686	0.116434	0.118607	0.120236	0.132889	0.0180851	0.240665	0.319764	0.165227
UM_SPORE	GSM878833	T75	Pri	0.287579	0.212125	0	0.522711	0.163675	0.179719	0.168896	0.143529	0.133174	0.142856	0.0937113	0.0960921	0.090386	0.0864394	0.105266	0.0246684	0.257796	0.384288	0.243472
UM_SPORE	GSM878829	T68	Pri	0.271256	0.207488	0	0.533473	0.201949	0.231142	0.211318	0.18876	0.168273	0.155581	0.129032	0.14517	0.128404	0.120178	0.174674	0.0329633	0.309404	0.411962	0.419358
UM_SPORE	GSM878799	T37	Pri	0.113223	0.20406	0	0.114434	0.125488	0.0846322	0.0973764	0.0960518	0.0960783	0.109847	0.0869506	0.0995302	0.0956022	0.0976626	0.11435	0.0174931	0.52548	0.512796	0.283641
UM_SPORE	GSM878860	WA14	CRPC_Adeno	0.385084	0.196419	0	0.0473036	0.227543	0.267568	0.291742	0.301446	0.30903	0.342412	0.32555	0.329645	0.349551	0.358619	0.319291	0.0392067	0.919164	0.979903	0.347656
UM_SPORE	GSM878820	T59	Pri	0.243467	0.187204	0	0.357539	0.122378	0.124925	0.145664	0.143563	0.146662	0.169447	0.131506	0.130634	0.133828	0.136258	0.125914	0.0169526	0.42765	0.404855	0.186378
UM_SPORE	GSM878781	T6	Pri	0.171413	0.187097	0	0.149257	0.128654	0.163573	0.170615	0.160987	0.156688	0.170614	0.162525	0.1833	0.176548	0.177929	0.208921	0.0180498	0.431281	0.488888	0.215423
UM_SPORE	GSM878861	WA19	CRPC_Adeno	0.189004	0.185173	0	0.378094	0.147135	0.274499	0.316166	0.310093	0.334077	0.388102	0.306234	0.274466	0.298831	0.310887	0.258423	0.0214345	0.473402	0.486533	0.0859158
UM_SPORE	GSM878856	WA47	CRPC_Adeno	0.158688	0.185137	0	0.0687574	0.385729	0.336354	0.385833	0.404289	0.430199	0.492608	0.456794	0.442462	0.474576	0.47201	0.400516	0.0940981	1	1	0.230131
UM_SPORE	GSM878854	WA42	CRPC_Adeno	0.263398	0.183333	0	0.119289	0.244541	0.335054	0.35464	0.346177	0.356871	0.398572	0.331754	0.298924	0.325281	0.328815	0.292104	0.0436931	0.841194	0.448148	0.175482
UM_SPORE	GSM878782	T7	Pri	0.2741	0.182352	0	0.478577	0.117188	0.187786	0.199871	0.168744	0.163067	0.1778	0.134356	0.140091	0.14528	0.150058	0.163469	0.0160644	0.0481639	0.389792	0.231821
UM_SPORE	GSM878813	T52	Pri	0.33944	0.180418	0	0.407347	0.0760807	0.0919222	0.0988012	0.0825073	0.0878814	0.115193	0.0784446	0.0811004	0.0857684	0.0887921	0.0832262	0.00960901	0.344967	0.227222	0.110186
UM_SPORE	GSM878835	T83	Pri	0.310741	0.176712	0	0.495965	0.0293063	0.0677815	0.0846524	0.0817156	0.0836485	0.101257	0.0641891	0.071338	0.0751568	0.0738304	0.0893357	0.00337953	0.192523	0.294271	0
UM_SPORE	GSM878797	T31	Pri	0.142406	0.172669	0	0.403748	0.103487	0.129801	0.12215	0.11794	0.104442	0.101536	0.0773832	0.0955922	0.0849079	0.0869293	0.120254	0.0138015	0.339728	0.510277	0.256901
UM_SPORE	GSM878798	T32	Pri	0.282506	0.170383	0	0.53841	0.0919492	0.103108	0.109043	0.103187	0.101681	0.119793	0.0864909	0.0985905	0.100735	0.102912	0.11618	0.0119838	0.335266	0.371625	0.210416
UM_SPORE	GSM878814	T53	Pri	0.192402	0.169727	0	0.180054	0.253275	0.218888	0.220634	0.206125	0.213469	0.247331	0.190687	0.180553	0.190038	0.190154	0.151616	0.0461105	0.641846	0.511351	0.150176
UM_SPORE	GSM878794	T26	Pri	0.107879	0.169724	0	0.3649	0.162749	0.165742	0.180703	0.183842	0.181823	0.191392	0.161142	0.167857	0.160988	0.157709	0.168746	0.024482	0.335401	0.483395	0.32566
UM_SPORE	GSM878809	T48	Pri	0.0036845	0.16809	0	0.394495	0.27959	0.269696	0.293586	0.303148	0.305131	0.323278	0.287247	0.294182	0.296946	0.294534	0.284134	0.0538837	0.187795	0.559733	0.262531
UM_SPORE	GSM878803	T42	Pri	0.343261	0.164091	0	0.326174	0	0.0162468	0.0349035	0.021348	0.0275027	0.053921	0.00985175	0.00359122	0.0107149	0.014429	0.00214795	0	0.480451	0.168932	0.0647104
UM_SPORE	GSM878795	T27	Pri	0.094906	0.159932	0	0.447613	0.0982066	0.0826168	0.0773641	0.0710318	0.0670894	0.0773681	0.0528124	0.0718164	0.0679736	0.0691837	0.0986769	0.0129598	0.401344	0.39916	0.186822
UM_SPORE	GSM878812	T51	Pri	0.283272	0.156731	0	0.423855	0.0957273	0.149458	0.174709	0.17198	0.183374	0.220167	0.175595	0.17359	0.187092	0.188872	0.169276	0.0125703	0.305153	0.454206	0.064209
UM_SPORE	GSM878800	T39	Pri	0.253998	0.155894	0	0.674708	0.0578977	0.0302531	0.0266657	0.0249808	0.0204282	0.0274322	0.00670605	0.0265732	0.0260381	0.0299411	0.0542186	0.00705639	0.347688	0.267847	0.148524
UM_SPORE	GSM878824	T63	Pri	0.262038	0.155321	0	0.18928	0.0302611	0.0237178	0.0349787	0.0331421	0.039009	0.0650332	0.0297117	0.0328912	0.0402299	0.040872	0.0310596	0.00349604	0.361374	0.462574	0.078436
UM_SPORE	GSM878789	T19	Pri	0.33988	0.154238	0	0.765719	0.108115	0.110408	0.109542	0.1084	0.113757	0.13867	0.110673	0.12646	0.140716	0.147644	0.144143	0.0145529	0.228908	0.392613	0.114813
UM_SPORE	GSM878832	T73	Pri	0.19881	0.153985	0	0.503694	0.151253	0.163857	0.162169	0.146431	0.134804	0.140959	0.10713	0.114929	0.105015	0.101507	0.123867	0.0222212	0.279038	0.476444	0.227834
UM_SPORE	GSM878796	T29	Pri	0.107483	0.152622	0	0.398296	0.146925	0.19249	0.213603	0.223832	0.217985	0.225371	0.195707	0.207573	0.201605	0.199065	0.222179	0.0213947	0.315405	0.541542	0.230667
UM_SPORE	GSM878811	T50	Pri	0.0652079	0.147646	0	0.529064	0.170129	0.169742	0.174474	0.168737	0.169335	0.192137	0.162154	0.17428	0.180064	0.183474	0.194098	0.0259855	0.511931	0.405077	0.11061
UM_SPORE	GSM878778	T1	Pri	-0.0703786	0.145476	0	0.394495	0.232608	0.219557	0.25243	0.26092	0.258908	0.271195	0.244576	0.256831	0.247835	0.245382	0.268377	0.0405139	0	0.543606	0.299559
UM_SPORE	GSM878801	T40	Pri	0.0624472	0.135963	0	0.487478	0.114774	0.127476	0.118968	0.116631	0.110444	0.120992	0.093224	0.104754	0.102467	0.101345	0.114182	0.0156573	0.567952	0.502465	0.246784
UM_SPORE	GSM878786	T11	Pri	0.358564	0.135618	0	0.757262	0.0485247	0.00243339	0.0193944	0.0132959	0.0201833	0.0502152	0.0256304	0.0419759	0.0508849	0.0567183	0.0580451	0.00580717	0.20918	0.183749	0.219241
UM_SPORE	GSM878822	T61	Pri	0.0394537	0.134901	0	0.187438	0.0936481	0.0929091	0.110988	0.119666	0.118445	0.132568	0.117092	0.136377	0.135747	0.138118	0.149782	0.0122465	0.373474	0.499163	0.1488
UM_SPORE	GSM878819	T58	Pri	0.0377646	0.133861	0	0.218593	0.143666	0.17578	0.17447	0.156994	0.152649	0.166438	0.128785	0.130377	0.131494	0.132493	0.131332	0.0207813	0.636776	0.378846	0.141465
UM_SPORE	GSM878793	T25	Pri	0.0308884	0.133565	0	0.39329	0.114318	0.14113	0.14082	0.135867	0.127623	0.136472	0.0961638	0.101105	0.0983722	0.101846	0.110854	0.0155807	0.545467	0.490163	0.198182
UM_SPORE	GSM878831	T70	Pri	0.220916	0.128	0	0.569322	0.080796	0.073901	0.0677701	0.055874	0.0612881	0.083849	0.0508959	0.0600397	0.0580999	0.0567997	0.0765824	0.0103	0.231204	0.302411	0.148381
UM_SPORE	GSM878827	T66	Pri	0.0269438	0.122922	0	0.149257	0.125607	0.156485	0.189759	0.197011	0.189448	0.197188	0.169834	0.178909	0.175374	0.173428	0.178034	0.0175139	0.327484	0.470876	0.155949
UM_SPORE	GSM878807	T46	Pri	0.00253012	0.122512	0	0.305309	0.0571116	0.0486332	0.0709445	0.0741262	0.0735024	0.0896363	0.0708227	0.0897528	0.0887819	0.087333	0.0979071	0.00694992	0.352128	0.322521	0.119215
UM_SPORE	GSM878817	T56	Pri	0.15896	0.121897	0	0.214574	0.0397834	0	0	0	0.00513341	0.027672	0	0.00445658	0.00692456	0.00674125	0	0.00468119	0.510028	0.34142	0.0291786
UM_SPORE	GSM878783	T8	Pri	0.327088	0.118951	0	0.496373	0.0493987	0.144474	0.187775	0.175083	0.185098	0.221252	0.165732	0.15801	0.172604	0.173104	0.155026	0.00592181	0.183712	0.322973	0.164281
UM_SPORE	GSM878830	T69	Pri	0.185114	0.114475	0	0.399519	0.0669249	0.0876983	0.106699	0.123204	0.127934	0.146471	0.128558	0.147914	0.155271	0.158236	0.166635	0.00830188	0.179136	0.411062	0.0923018
UM_SPORE	GSM878802	T41	Pri	-0.0148075	0.101803	0	0.399407	0.0929658	0.0958857	0.0942623	0.0608269	0.047537	0.0623426	0.0177501	0.0178648	0.00871973	0.00882285	0.0286158	0.0121408	0.483394	0.500172	0.0965502
UM_SPORE	GSM878808	T47	Pri	-0.0503148	0.0962351	0	0.0654915	0.171111	0.134125	0.117498	0.113018	0.114388	0.136868	0.111321	0.128652	0.139563	0.141168	0.127776	0.0261887	0.542349	0.454934	0.177205
UM_SPORE	GSM878823	T62	Pri	0.176449	0.0947839	0	0.515708	0.0386376	0.0468471	0.072207	0.0805086	0.0933419	0.125708	0.0928776	0.0972522	0.104413	0.108192	0.0968523	0.00453632	0.577287	0.0572872	0.0894067
UM_SPORE	GSM878828	T67	Pri	0.277498	0.0943054	0	0.561115	0.0542389	0.0470262	0.0691876	0.0684318	0.0684346	0.0907919	0.0605162	0.0700422	0.0757728	0.0804246	0.0694982	0.00656351	0.369201	0.137155	0.149828
UM_SPORE	GSM878805	T44	Pri	0.195235	0.0932947	0	0.290585	0.0892282	0.121083	0.134445	0.116284	0.118134	0.14427	0.0884735	0.0799008	0.0862871	0.0875241	0.0666451	0.0115665	0.410407	0.441719	0.0646413
UM_SPORE	GSM878792	T24	Pri	-0.0342985	0.0905955	0	0.431105	0.0867335	0.0851484	0.0748454	0.0666856	0.0544163	0.0578147	0.0203129	0.0309907	0.0251277	0.0257595	0.0469925	0.0111876	0.359404	0.404969	0.223138
UM_SPORE	GSM878818	T57	Pri	0.24614	0.0898746	0	0.264548	0.0454609	0.0300501	0.0291674	0.0284341	0.0358047	0.0612326	0.0447639	0.0586922	0.0628541	0.06485	0.0659758	0.0054083	0.466114	0.306773	0.074869
UM_SPORE	GSM878816	T55	Pri	-0.0546604	0.0821844	0	0.220834	0.0933931	0.122478	0.142024	0.149052	0.145743	0.161735	0.141841	0.152919	0.151494	0.152236	0.154775	0.0122069	0.42618	0.434529	0.113576
UM_SPORE	GSM878834	T82	Pri	0.0864267	0.0747628	0	0.591704	0.100477	0.137751	0.156818	0.149912	0.147968	0.164826	0.123958	0.128035	0.122893	0.121672	0.143107	0.0133197	0.425464	0.254079	0.162897
UM_SPORE	GSM878791	T21	Pri	0.0630724	0.0705989	0	0.582902	0.0485548	0.064812	0.0741081	0.0678807	0.0654389	0.0814015	0.0517808	0.0664222	0.0708893	0.0752766	0.0835645	0.00581111	0.481296	0.296855	0.0714364
UM_SPORE	GSM878810	T49	Pri	-0.025874	0.0395851	0	0.461241	0.0669277	0.046403	0.0712325	0.0963703	0.106502	0.135306	0.129897	0.158283	0.169112	0.172118	0.165086	0.00830227	0.288936	0.337271	0.0945128

## Sheet: Table S4-4.PCaProfilter
Data.sets	ID	Group	NE_UP_DN_ssGSEA	NE_UP_ssGSEA	NE_status	RFS.score	alpha.0.01	alpha.0.1	alpha.0.2	alpha.0.3	alpha.0.4	alpha.0.5	alpha.0.6	alpha.0.7	alpha.0.8	alpha.0.9	LASSO	Ridge.score	superpc.score	GBM.score	SVM.score
PCaProfilter	entry_1114	NEPC	0.703664	1.42099	1	0.854369	0.978389	1	1	1	0.997462	0.990816	0.98543	0.979308	0.973005	0.972562	0.981844	0.999999	0.97995	0.52241	0.939278
PCaProfilter	entry_1119	NEPC	0.779493	1.41424	1	0.822006	1	0.973418	0.976411	0.972192	0.966768	0.959165	0.948769	0.938186	0.931577	0.929499	0.929834	1	1	0.56282	0.939189
PCaProfilter	entry_1076	NEPC	0.652065	1.41376	1	0.919094	0.963313	0.985688	0.987602	0.987924	0.986313	0.980605	0.97514	0.96957	0.96393	0.963241	0.975632	0.999999	0.96379	0.459317	0.903551
PCaProfilter	entry_1081	NEPC	0.522524	1.372	1	0.886731	0.999411	0.997311	0.987387	0.976031	0.976112	0.973394	0.972661	0.970059	0.967907	0.968063	0.974822	1	0.976592	0.459317	0.895799
PCaProfilter	entry_1118	NEPC	0.63285	1.36935	1	0.951456	0.959834	0.958516	0.954234	0.94883	0.943132	0.93524	0.928785	0.922666	0.916437	0.916875	0.923026	0.999998	0.980494	0.52241	0.83454
PCaProfilter	entry_1213	NEPC	0.579935	1.36006	1	0.983819	0.968441	0.937389	0.917167	0.899131	0.889765	0.876774	0.861118	0.850691	0.839719	0.834327	0.844788	0.999999	0.99716	0.510663	0.925797
PCaProfilter	entry_1173	NEPC	0.612766	1.35614	1	0.757282	0.944572	0.986671	0.983962	0.97854	0.973388	0.963298	0.95252	0.940314	0.930617	0.92717	0.920168	0.999997	0.888033	0.423095	0.861361
PCaProfilter	entry_1077	NEPC	0.774006	1.35364	1	0.886731	0.994182	0.971076	0.983624	0.983095	0.981622	0.971526	0.971953	0.968646	0.955548	0.952679	0.96688	1	0.9875	0.459317	0.974046
PCaProfilter	entry_1088	NEPC	0.531492	1.34366	1	0.919094	0.903171	0.916525	0.914634	0.906471	0.901652	0.892639	0.881155	0.871281	0.86451	0.86414	0.869501	0.999994	0.870174	0.56282	0.791733
PCaProfilter	entry_1117	NEPC	0.806901	1.30237	1	0.822006	0.941809	0.948197	0.950228	0.9369	0.923645	0.911749	0.897717	0.886904	0.877897	0.873993	0.880129	0.999997	0.906051	0.507416	1
PCaProfilter	entry_1102	NEPC	0.419237	1.29925	1	0.951456	0.719033	0.690722	0.688841	0.68301	0.675606	0.669317	0.666178	0.666883	0.660577	0.656833	0.652865	0.999908	0.599609	0.459317	0.630855
PCaProfilter	entry_1208	NEPC	0.370977	1.27125	1	0.951456	0.854614	0.840677	0.838518	0.833249	0.835157	0.832874	0.837438	0.838036	0.832605	0.831048	0.832954	0.999986	0.694078	0.459317	0.741091
PCaProfilter	entry_1174	NEPC	0.435663	1.26909	1	0.724919	0.876247	0.905585	0.882704	0.868778	0.860085	0.845685	0.836318	0.825789	0.812943	0.809697	0.806539	0.99999	0.881899	0.494831	0.669067
PCaProfilter	entry_1084	NEPC	0.317671	1.25423	1	0.712783	0.687015	0.627005	0.586102	0.561078	0.545885	0.531027	0.510305	0.496781	0.487699	0.479838	0.468674	0.99986	0.697288	0.383007	0.566265
PCaProfilter	entry_1116	NEPC	0.533404	1.24353	1	0.951456	0.888486	0.880526	0.879251	0.87514	0.868045	0.860095	0.852697	0.844316	0.83629	0.835997	0.837489	0.999992	0.957972	0.56282	0.655595
PCaProfilter	entry_1082	NEPC	0.0449228	1.02756	1	0.429933	0.695225	0.743079	0.741065	0.732021	0.734704	0.733913	0.735695	0.740026	0.735709	0.733787	0.74502	0.999874	0.489751	0.489021	0.463973
PCaProfilter	entry_1123	NEPC	-0.0741849	0.999564	1	0.692557	0.680135	0.76586	0.768472	0.755561	0.75225	0.748232	0.745762	0.740134	0.73346	0.728573	0.730691	0.999846	0.545964	0.444322	0.333794
PCaProfilter	entry_1085	NEPC	0.176504	0.955259	1	0.791262	0.354208	0.288076	0.298569	0.288899	0.281837	0.275922	0.265257	0.26041	0.255594	0.249611	0.258921	0.988968	0.216451	0.516297	0.199371
PCaProfilter	entry_1121	NEPC	-0.250435	0.755467	1	0.749191	0.440342	0.470124	0.474734	0.467285	0.464622	0.464456	0.463865	0.4632	0.463766	0.463696	0.465312	0.996418	0.412436	0.416987	0.241784
PCaProfilter	entry_1134	CRPC	0.509629	1.4121	0	0.757282	0.996674	0.957355	0.937622	0.92848	0.925101	0.917755	0.918564	0.917817	0.912435	0.911522	0.92814	1	0.967941	0.444322	0.936799
PCaProfilter	entry_921	CRPC	0.606507	1.40171	0	0.757282	0.919179	0.95129	0.977797	0.992559	1	1	1	1	1	1	1	0.999996	0.853552	0.495668	0.918973
PCaProfilter	entry_958	CRPC	0.586689	1.39389	0	0.757282	0.893022	0.882909	0.886857	0.878956	0.871431	0.862978	0.845244	0.832838	0.829304	0.826304	0.818908	0.999993	0.787099	0.495668	0.879271
PCaProfilter	entry_1033	CRPC	0.514009	1.3832	0	0.757282	0.916547	0.912975	0.930085	0.929	0.932471	0.932664	0.918783	0.910495	0.910208	0.910985	0.906291	0.999995	0.850595	0.558761	0.908423
PCaProfilter	entry_1015	CRPC	0.61671	1.36601	0	0.757282	0.891098	0.859163	0.860605	0.850539	0.84177	0.834974	0.820129	0.808188	0.802936	0.800561	0.797995	0.999992	0.697442	0.474441	0.88797
PCaProfilter	entry_1016	CRPC	0.65091	1.36241	0	0.822006	0.888929	0.862549	0.861278	0.84872	0.838683	0.832081	0.81257	0.797454	0.793262	0.791861	0.784473	0.999992	0.652228	0.539433	0.920046
PCaProfilter	entry_1034	CRPC	0.440512	1.35584	0	0.789644	0.88339	0.889858	0.89732	0.889298	0.890025	0.889096	0.864517	0.849792	0.849765	0.851344	0.8461	0.999991	0.785895	0.558761	0.832238
PCaProfilter	entry_1132	CRPC	0.498241	1.33623	0	0.951456	0.816891	0.87997	0.898324	0.899475	0.901358	0.897355	0.896508	0.888435	0.883472	0.88164	0.8673	0.999976	0.560593	0.459317	0.80649
PCaProfilter	entry_1055	CRPC	0.543714	1.3305	0	0.789644	0.828216	0.808449	0.821505	0.820974	0.815587	0.811904	0.799343	0.792448	0.791398	0.789787	0.784708	0.99998	0.689664	0.599171	0.819197
PCaProfilter	entry_1212	CRPC	0.472462	1.33039	0	0.951456	0.9644	0.938812	0.913099	0.893852	0.886241	0.873638	0.862609	0.856443	0.844523	0.839285	0.855211	0.999999	0.971591	0.459317	0.868703
PCaProfilter	entry_1124	CRPC	0.557282	1.3299	0	0.757282	0.90856	0.944003	0.931459	0.923567	0.91691	0.905853	0.903196	0.894595	0.885755	0.881599	0.876942	0.999994	0.912962	0.423095	0.728583
PCaProfilter	entry_934	CRPC	0.489299	1.31357	0	0.919094	0.909844	0.938082	0.943994	0.948184	0.951808	0.950955	0.946331	0.937507	0.933927	0.930155	0.922781	0.999995	0.724026	0.459317	0.860186
PCaProfilter	entry_948	CRPC	0.432761	1.2983	0	0.822006	0.866414	0.878861	0.870972	0.862346	0.860372	0.858351	0.845375	0.832598	0.830311	0.827183	0.817807	0.999989	0.677074	0.459317	0.791984
PCaProfilter	entry_1164	CRPC	0.442678	1.29666	0	0.757282	0.877682	0.830791	0.830245	0.819693	0.811828	0.805098	0.793577	0.788582	0.784428	0.781407	0.783189	0.999991	0.799081	0.410912	0.803834
PCaProfilter	entry_1163	CRPC	0.29546	1.26253	0	0.789644	0.832152	0.80637	0.795555	0.78318	0.770787	0.75769	0.744665	0.739258	0.729506	0.724022	0.733319	0.999981	0.671032	0.444322	0.721796
PCaProfilter	entry_1047	CRPC	0.334281	1.25216	0	0.757282	0.708498	0.659818	0.658961	0.660557	0.65043	0.642539	0.641931	0.638836	0.631008	0.626298	0.62972	0.999894	0.686023	0.588851	0.731209
PCaProfilter	entry_1130	CRPC	0.147062	1.24498	0	0.781553	0.605471	0.642802	0.663587	0.675018	0.68422	0.684774	0.701627	0.705065	0.696704	0.690265	0.700446	0.999588	0.331546	0.459317	0.563007
PCaProfilter	entry_1131	CRPC	0.27302	1.23078	0	0.579288	0.742213	0.797642	0.801127	0.784355	0.774155	0.759016	0.751466	0.734535	0.71554	0.705466	0.703414	0.999933	0.342237	0.444322	0.683205
PCaProfilter	entry_1151	CRPC	0.286692	1.22966	0	0.757282	0.828942	0.824901	0.807711	0.793045	0.797558	0.799268	0.791216	0.785065	0.789278	0.794181	0.785643	0.99998	0.780633	0.444322	0.645469
PCaProfilter	entry_922	CRPC	0.347174	1.20683	0	0.773463	0.481963	0.476795	0.494043	0.494067	0.488648	0.484414	0.490801	0.497942	0.496099	0.497155	0.512439	0.997921	0.248194	0.609241	0.41094
PCaProfilter	entry_995	CRPC	0.261251	1.20574	0	0.822006	0.754953	0.819048	0.828109	0.82542	0.823368	0.819719	0.816726	0.806869	0.801537	0.799587	0.792569	0.999944	0.546428	0.547825	0.643423
PCaProfilter	entry_996	CRPC	0.248401	1.19572	0	0.842233	0.725558	0.765445	0.76724	0.755876	0.747791	0.740001	0.726006	0.708725	0.700049	0.694703	0.687953	0.999916	0.504162	1	0.598141
PCaProfilter	entry_962	CRPC	0.299729	1.1935	0	0.773463	0.480069	0.458127	0.460185	0.448245	0.436606	0.42853	0.424185	0.424886	0.422087	0.422141	0.433588	0.997869	0.229858	0.609241	0.412557
PCaProfilter	entry_1195	CRPC	0.180813	1.18211	0	0.789644	0.701804	0.777104	0.790872	0.778003	0.767596	0.752256	0.740456	0.725225	0.70804	0.697854	0.697722	0.999885	0.391207	0.462257	0.653081
PCaProfilter	entry_982	CRPC	0.20785	1.17612	0	0.838188	0.526332	0.492457	0.484265	0.477751	0.464955	0.451712	0.449334	0.446062	0.432932	0.42543	0.441158	0.998837	0.368756	0.557896	0.505464
PCaProfilter	entry_1092	CRPC	0.386633	1.17238	0	0.919094	0.602124	0.599129	0.608235	0.60911	0.611346	0.611769	0.613439	0.613223	0.61411	0.612059	0.615967	0.999569	0.273602	0.603845	0.646132
PCaProfilter	entry_940	CRPC	0.213181	1.16304	0	0.670173	0.521483	0.521456	0.522152	0.521774	0.518249	0.511617	0.519669	0.521734	0.512398	0.507644	0.522229	0.99876	0.318979	0.557896	0.533698
PCaProfilter	entry_980	CRPC	0.14015	1.15061	0	0.627023	0.426957	0.437242	0.434362	0.427216	0.425108	0.42224	0.425378	0.42386	0.420405	0.41873	0.431083	0.995734	0.149961	0.609241	0.405016
PCaProfilter	entry_963	CRPC	0.296376	1.1457	0	0.554207	0.376265	0.376182	0.387763	0.387808	0.388065	0.387695	0.394943	0.39474	0.388037	0.383719	0.389427	0.991728	0.115493	0.546032	0.372102
PCaProfilter	entry_1022	CRPC	0.291587	1.14174	0	0.773463	0.444803	0.46056	0.474964	0.479373	0.485944	0.488451	0.491297	0.492166	0.488876	0.486925	0.495687	0.996621	0.306749	0.579442	0.35147
PCaProfilter	entry_1006	CRPC	0.253967	1.14094	0	0.605448	0.385941	0.401161	0.42554	0.425323	0.422157	0.419282	0.410349	0.404802	0.400045	0.398496	0.400646	0.99271	0.141403	0.572796	0.296911
PCaProfilter	entry_953	CRPC	0.299398	1.14031	0	0.7411	0.442681	0.439639	0.443619	0.437575	0.436312	0.433409	0.428463	0.424688	0.418636	0.413932	0.420908	0.996526	0.310635	0.57289	0.348326
PCaProfilter	entry_1048	CRPC	0.172304	1.13826	0	0.75863	0.478067	0.523204	0.535334	0.522795	0.52151	0.521304	0.514316	0.51258	0.51424	0.514673	0.518483	0.997813	0.185424	0.609241	0.432654
PCaProfilter	entry_1001	CRPC	0.299429	1.13788	0	0.585221	0.358573	0.348591	0.362856	0.366342	0.370176	0.372368	0.3856	0.390273	0.388369	0.388803	0.402824	0.989579	0.0757876	0.483259	0.348111
PCaProfilter	entry_1215	CRPC	0.332403	1.13726	0	0.793689	0.504566	0.539184	0.52973	0.521874	0.525178	0.524302	0.531234	0.530885	0.528673	0.524727	0.532002	0.998453	0.197793	0.548495	0.551281
PCaProfilter	entry_931	CRPC	0.110648	1.13687	0	0.338778	0.420691	0.43487	0.43626	0.432944	0.434678	0.434452	0.439136	0.439578	0.439058	0.439624	0.45448	0.99537	0.158961	0.602594	0.398623
PCaProfilter	entry_1029	CRPC	0.134754	1.13369	0	0.805825	0.382762	0.369076	0.36761	0.369071	0.375122	0.381274	0.385903	0.386791	0.386978	0.386657	0.387803	0.992401	0.183438	0.528097	0.345347
PCaProfilter	entry_1045	CRPC	0.161188	1.13205	0	0.858414	0.764093	0.833087	0.831394	0.826888	0.828673	0.827297	0.827354	0.829726	0.827956	0.830941	0.842191	0.99995	0.814727	0.981505	0.479163
PCaProfilter	entry_930	CRPC	0.14694	1.12435	0	0.659385	0.428912	0.46138	0.460261	0.455229	0.460382	0.462203	0.46196	0.459249	0.45823	0.455363	0.455138	0.995841	0.193455	0.609241	0.413643
PCaProfilter	entry_1023	CRPC	0.144336	1.12361	0	0.659385	0.43075	0.473308	0.472653	0.469837	0.478674	0.483176	0.48383	0.480626	0.480987	0.479176	0.477525	0.99594	0.18383	0.609241	0.412369
PCaProfilter	entry_1069	CRPC	0.158188	1.1214	0	0.769417	0.402821	0.404363	0.406391	0.389684	0.38433	0.379378	0.373992	0.36786	0.361091	0.354474	0.360334	0.994152	0.139032	0.609241	0.414953
PCaProfilter	entry_1040	CRPC	0.0451516	1.1207	0	0.983819	0.56214	0.609138	0.597349	0.57927	0.573576	0.568281	0.560339	0.552355	0.545642	0.542497	0.546474	0.999272	0.286577	0.56282	0.438741
PCaProfilter	entry_1000	CRPC	0.306595	1.12028	0	0.538026	0.369342	0.361283	0.379088	0.384447	0.388086	0.38907	0.407692	0.415824	0.411674	0.411228	0.428069	0.990946	0.0883385	0.388101	0.356125
PCaProfilter	entry_1133	CRPC	0.178249	1.12009	0	0.546117	0.453534	0.455076	0.44514	0.422889	0.418873	0.416959	0.406997	0.399479	0.397928	0.395053	0.39343	0.996985	0.200238	0.581905	0.375255
PCaProfilter	entry_1108	CRPC	0.0638489	1.11984	0	0.570388	0.432769	0.423798	0.433223	0.435136	0.442071	0.44494	0.466502	0.473904	0.470929	0.46781	0.479183	0.996046	0.159032	0.439985	0.384497
PCaProfilter	entry_951	CRPC	0.1652	1.11893	0	0.773463	0.446737	0.442958	0.425548	0.414652	0.409064	0.40417	0.405673	0.412182	0.402668	0.396181	0.413501	0.996705	0.226001	0.609241	0.424349
PCaProfilter	entry_1073	CRPC	0.286429	1.11752	0	0.787217	0.423729	0.413062	0.407834	0.376578	0.36651	0.357543	0.3255	0.302497	0.293555	0.281049	0.267745	0.99555	0.106043	0.555157	0.364552
PCaProfilter	entry_935	CRPC	0.198383	1.11605	0	0.773463	0.44709	0.450534	0.437333	0.428921	0.422305	0.416151	0.416471	0.424044	0.413753	0.405202	0.420672	0.99672	0.204744	0.581905	0.438203
PCaProfilter	entry_928	CRPC	0.261657	1.11017	0	0.517799	0.364268	0.385302	0.40564	0.412083	0.417093	0.419761	0.431822	0.434249	0.428856	0.424509	0.42858	0.990325	0.0951644	0.552107	0.341789
PCaProfilter	entry_1030	CRPC	0.135325	1.10313	0	0.805825	0.374241	0.365672	0.361613	0.352615	0.351896	0.351254	0.345552	0.338687	0.333666	0.330212	0.338507	0.991506	0.167062	0.579442	0.295015
PCaProfilter	entry_549	PRIMARY	0.29882	1.10282	0	0.773463	0.426087	0.458586	0.452741	0.421822	0.409747	0.402881	0.394685	0.393491	0.389834	0.385894	0.395948	0.995685	0.18073	0.434914	0.353274
PCaProfilter	entry_1066	CRPC	0.0838463	1.0994	0	0.631068	0.428418	0.512808	0.527849	0.520003	0.522592	0.518775	0.526474	0.525828	0.519343	0.514421	0.518852	0.995814	0.166355	0.624236	0.342339
PCaProfilter	entry_923	CRPC	0.305264	1.09874	0	0.7411	0.430001	0.444849	0.45292	0.448544	0.450952	0.452792	0.443744	0.436072	0.436276	0.435245	0.430414	0.9959	0.322242	0.557896	0.303327
PCaProfilter	entry_959	CRPC	0.0536529	1.09827	0	0.610841	0.374538	0.363655	0.349066	0.335821	0.333512	0.33051	0.322773	0.313682	0.307583	0.300649	0.300388	0.991539	0.163505	0.403398	0.363441
PCaProfilter	entry_957	CRPC	0.165768	1.09386	0	0.737055	0.365594	0.376058	0.379804	0.385474	0.388766	0.385505	0.405055	0.415227	0.409253	0.408553	0.433728	0.990492	0.190005	0.609241	0.337209
PCaProfilter	entry_1192	CRPC	0.0148248	1.09378	0	0.789644	0.483659	0.433891	0.421003	0.407964	0.400338	0.390975	0.402341	0.409291	0.40228	0.399864	0.415879	0.997967	0.347597	0.444322	0.370026
PCaProfilter	entry_1049	CRPC	0.240832	1.091	0	0.614887	0.326448	0.36083	0.375929	0.381592	0.381194	0.376357	0.384191	0.389039	0.381785	0.37968	0.40133	0.984153	0.0970912	0.609241	0.324997
PCaProfilter	entry_1005	CRPC	0.241639	1.09099	0	0.614887	0.325806	0.360144	0.375184	0.380804	0.380669	0.376104	0.384123	0.389135	0.381975	0.379848	0.40125	0.98402	0.0962932	0.609241	0.324952
PCaProfilter	entry_970	CRPC	0.16172	1.08962	0	0.809871	0.372225	0.365775	0.374467	0.374584	0.37214	0.366015	0.371141	0.367739	0.357907	0.352844	0.366614	0.99128	0.185978	0.57764	0.323915
PCaProfilter	entry_1141	CRPC	0.0724455	1.08808	0	0.610841	0.296484	0.339848	0.364398	0.370974	0.373098	0.374334	0.392055	0.400626	0.397602	0.395413	0.410257	0.976579	0.12835	0.624236	0.320485
PCaProfilter	entry_932	CRPC	0.180589	1.08399	0	0.745146	0.367739	0.3652	0.375955	0.380092	0.379528	0.37357	0.384754	0.385817	0.373876	0.368104	0.388859	0.990754	0.187098	0.609241	0.333162
PCaProfilter	entry_1180	CRPC	0.0179047	1.08073	0	0.838188	0.34688	0.395784	0.397322	0.389307	0.393636	0.390786	0.401929	0.406225	0.400201	0.398717	0.41194	0.987861	0.140122	0.588014	0.302813
PCaProfilter	entry_1067	CRPC	0.138902	1.08047	0	0.923139	0.411034	0.459584	0.471207	0.45916	0.451088	0.444195	0.430549	0.420847	0.416803	0.411492	0.414434	0.994747	0.192389	0.541028	0.371505
PCaProfilter	entry_949	CRPC	0.221407	1.08025	0	0.610841	0.402105	0.39398	0.415885	0.421682	0.419377	0.415928	0.417697	0.417538	0.413604	0.41387	0.422114	0.994097	0.166949	0.651944	0.452084
PCaProfilter	entry_1004	CRPC	0.231565	1.07894	0	0.578479	0.317704	0.342287	0.35679	0.362596	0.361513	0.355767	0.367787	0.376335	0.367568	0.364973	0.388835	0.982239	0.0927514	0.609241	0.332858
PCaProfilter	entry_1018	CRPC	0.133699	1.0749	0	0.769417	0.361052	0.397846	0.416109	0.415395	0.41757	0.415311	0.421194	0.419522	0.412626	0.407471	0.411507	0.989911	0.0872087	0.609241	0.463958
PCaProfilter	entry_1039	CRPC	-0.0726379	1.07476	0	0.546117	0.321725	0.298073	0.299752	0.295767	0.293474	0.291609	0.297233	0.296352	0.292378	0.286893	0.294804	0.983146	0.146497	0.591463	0.261765
PCaProfilter	entry_1032	CRPC	0.258653	1.07408	0	0.734808	0.344898	0.362871	0.376877	0.373938	0.380723	0.385027	0.38812	0.382044	0.382183	0.383888	0.382508	0.987543	0.081324	0.482713	0.328347
PCaProfilter	entry_1159	CRPC	0.381665	1.07238	0	0.773463	0.354172	0.369753	0.382105	0.374621	0.374176	0.375111	0.379355	0.376926	0.375583	0.373425	0.375936	0.988963	0.130549	0.581905	0.32211
PCaProfilter	entry_1050	CRPC	0.188489	1.07152	0	0.52589	0.372068	0.407578	0.431641	0.436908	0.448016	0.456266	0.461493	0.458265	0.46205	0.463217	0.462258	0.991262	0.093743	0.528097	0.357291
PCaProfilter	entry_925	CRPC	0.148011	1.06915	0	0.737055	0.352338	0.365687	0.368562	0.374325	0.378115	0.374647	0.396385	0.408748	0.401608	0.400745	0.428046	0.988695	0.171331	0.609241	0.341711
PCaProfilter	entry_1058	CRPC	0.159647	1.06757	0	0.902913	0.390037	0.403861	0.409135	0.402464	0.408039	0.416387	0.417333	0.417123	0.427333	0.43196	0.426321	0.993089	0.171803	0.543092	0.351504
PCaProfilter	entry_1065	CRPC	0.139107	1.06612	0	0.745146	0.322507	0.376078	0.386871	0.379315	0.375877	0.370757	0.375833	0.381971	0.376739	0.373307	0.394051	0.983317	0.120919	0.609241	0.30595
PCaProfilter	entry_994	CRPC	0.103248	1.06363	0	0.773463	0.641779	0.619783	0.623433	0.626504	0.628498	0.628775	0.628053	0.625683	0.623154	0.621277	0.623337	0.999744	0.721993	0.609241	0.595133
PCaProfilter	entry_1072	CRPC	0.114965	1.06194	0	0.618932	0.362714	0.380433	0.396849	0.395246	0.388214	0.377216	0.378824	0.376676	0.370577	0.364526	0.364159	0.990127	0.151325	0.572968	0.33738
PCaProfilter	entry_376	PRIMARY	-0.0218285	1.0604	0	0.967638	0.479857	0.485731	0.486831	0.482061	0.47594	0.466325	0.47161	0.475153	0.467307	0.464959	0.481856	0.997863	0.458168	0.531053	0.292248
PCaProfilter	entry_1070	CRPC	0.127263	1.05747	0	0.533981	0.372339	0.462233	0.494116	0.496848	0.501528	0.507064	0.508801	0.508379	0.511112	0.509559	0.514602	0.991293	0.110974	0.618533	0.355244
PCaProfilter	entry_952	CRPC	0.056351	1.05503	0	0.765372	0.264708	0.27436	0.287761	0.281845	0.278204	0.274195	0.272083	0.270028	0.261968	0.257393	0.264396	0.964575	0.169974	0.609241	0.175221
PCaProfilter	entry_999	CRPC	0.100927	1.05485	0	0.737055	0.353676	0.429145	0.454243	0.450869	0.460546	0.467757	0.469417	0.464763	0.461877	0.458577	0.459415	0.988891	0.116809	0.609241	0.302223
PCaProfilter	entry_1013	CRPC	0.148581	1.05217	0	0.805825	0.342663	0.312343	0.311357	0.304326	0.297737	0.293622	0.291362	0.294441	0.292425	0.290766	0.308208	0.987174	0.135307	0.609241	0.249985
PCaProfilter	entry_966	CRPC	0.0431072	1.04886	0	0.539824	0.322003	0.315698	0.30902	0.297103	0.292654	0.287187	0.288616	0.284396	0.277233	0.273729	0.285181	0.983207	0.125394	0.440876	0.293858
PCaProfilter	entry_968	CRPC	0.125319	1.04794	0	0.86183	0.320279	0.322563	0.324161	0.316286	0.320634	0.323148	0.322726	0.326592	0.325912	0.326287	0.336532	0.982825	0.105846	0.559489	0.253445
PCaProfilter	entry_1051	CRPC	0.153208	1.04695	0	0.826052	0.352613	0.36342	0.368967	0.362069	0.362118	0.366478	0.353239	0.341294	0.352206	0.353483	0.325802	0.988736	0.0789966	0.382086	0.301473
PCaProfilter	entry_1017	CRPC	0.15414	1.04662	0	0.826052	0.352241	0.362619	0.368197	0.361421	0.361466	0.365815	0.353084	0.341568	0.352357	0.353594	0.326355	0.988681	0.078984	0.382086	0.301469
PCaProfilter	entry_1196	CRPC	0.115526	1.04654	0	0.704693	0.398515	0.397811	0.382066	0.359911	0.355361	0.351739	0.345519	0.341167	0.336391	0.332259	0.337041	0.993814	0.195858	0.609241	0.304481
PCaProfilter	entry_1019	CRPC	0.12315	1.04509	0	0.599926	0.406019	0.435246	0.440869	0.44418	0.44701	0.445857	0.457865	0.471881	0.470281	0.47268	0.499598	0.994391	0.188881	0.584458	0.330063
PCaProfilter	entry_1071	CRPC	0.250246	1.04202	0	0.604369	0.197799	0.223809	0.227614	0.218499	0.216661	0.211427	0.213304	0.211429	0.203512	0.198226	0.204742	0.915568	0.0368196	0.517974	0.181533
PCaProfilter	entry_1206	CRPC	0.0207536	1.04146	0	0.757282	0.335192	0.349848	0.346775	0.337341	0.328738	0.317551	0.309926	0.30531	0.297064	0.290401	0.300402	0.985861	0.239718	0.557896	0.260029
PCaProfilter	entry_1031	CRPC	0.247773	1.03978	0	0.773463	0.336922	0.351941	0.359945	0.351444	0.356047	0.359369	0.361452	0.355677	0.355195	0.35641	0.354737	0.986177	0.0868471	0.557896	0.315182
PCaProfilter	entry_614	PRIMARY	0.108664	1.03975	0	0.73301	0.28222	0.286563	0.28967	0.286234	0.289476	0.290772	0.3059	0.314639	0.310409	0.308998	0.322699	0.971796	0.0822638	0.557896	0.238282
PCaProfilter	entry_1146	CRPC	0.140094	1.03937	0	0.773463	0.359032	0.425407	0.442976	0.443813	0.44938	0.44976	0.457017	0.456945	0.453147	0.452853	0.4592	0.989641	0.134065	0.581905	0.30225
PCaProfilter	entry_1126	CRPC	0.101174	1.03882	0	0.777508	0.375757	0.377169	0.382819	0.368839	0.358896	0.349058	0.349303	0.344748	0.33138	0.323715	0.333749	0.991673	0.168721	0.477151	0.331617
PCaProfilter	entry_1165	CRPC	0.09748	1.03792	0	0.747033	0.339245	0.395648	0.417605	0.423852	0.426641	0.42519	0.430084	0.434818	0.431135	0.428121	0.440967	0.986589	0.139595	0.570826	0.23888
PCaProfilter	entry_938	CRPC	-0.0767314	1.03761	0	0.484088	0.309053	0.340056	0.346327	0.336948	0.338956	0.34229	0.34483	0.344299	0.34441	0.343618	0.345743	0.980118	0.129269	0.522682	0.211164
PCaProfilter	entry_1044	CRPC	0.122038	1.03753	0	0.900485	0.319235	0.312141	0.31009	0.299519	0.301392	0.301932	0.29955	0.302454	0.30037	0.299894	0.311125	0.98259	0.115896	0.624236	0.251605
PCaProfilter	entry_972	CRPC	-0.0105349	1.03736	0	0.728964	0.36377	0.426164	0.444548	0.438716	0.437191	0.438264	0.435424	0.429005	0.42994	0.429983	0.433566	0.990262	0.116377	0.692354	0.30478
PCaProfilter	entry_914	CRPC	0.212605	1.03672	0	0.529935	0.383433	0.369962	0.394504	0.406206	0.402983	0.396638	0.404272	0.408456	0.400836	0.399451	0.416471	0.992467	0.167486	0.622145	0.427303
PCaProfilter	entry_1197	CRPC	0.0586644	1.03378	0	0.805825	0.36624	0.424447	0.428703	0.418513	0.415572	0.414524	0.413069	0.410775	0.40879	0.407764	0.403123	0.990571	0.209618	0.609241	0.279336
PCaProfilter	entry_988	CRPC	0.119414	1.03287	0	0.757282	0.664098	0.531161	0.54515	0.558977	0.558075	0.552905	0.561636	0.565537	0.560757	0.559464	0.561163	0.99981	0.768529	0.588851	0.648673
PCaProfilter	entry_1168	CRPC	0.11755	1.03239	0	0.660194	0.541755	0.631825	0.641812	0.633908	0.629578	0.620801	0.625477	0.624781	0.6171	0.615689	0.630442	0.999049	0.222848	0.557896	0.485859
PCaProfilter	entry_998	CRPC	0.021119	1.03116	0	0.618932	0.275006	0.337653	0.356233	0.355834	0.360872	0.363383	0.366546	0.365264	0.361237	0.356836	0.36786	0.969018	0.100271	0.609241	0.236702
PCaProfilter	entry_1036	CRPC	0.111974	1.03098	0	0.6984	0.263699	0.269539	0.271815	0.274073	0.273812	0.271332	0.279684	0.282173	0.277512	0.277556	0.289453	0.964106	0.0441601	0.563857	0.277492
PCaProfilter	entry_1222	CRPC	0.0509495	1.03096	0	0.459817	0.402048	0.464791	0.480644	0.484746	0.487028	0.485886	0.498705	0.508317	0.507695	0.507431	0.517711	0.994093	0.154262	0.579442	0.255278
PCaProfilter	entry_1010	CRPC	0.13326	1.03015	0	0.805825	0.328647	0.305069	0.309802	0.302261	0.298969	0.29911	0.299615	0.303632	0.30511	0.30531	0.317438	0.984601	0.122616	0.609241	0.236985
PCaProfilter	entry_1199	CRPC	-0.100032	1.02845	0	0.444984	0.453254	0.510427	0.514537	0.504534	0.507634	0.508222	0.517747	0.524269	0.524275	0.525332	0.535078	0.996974	0.14247	0.444322	0.386286
PCaProfilter	entry_1062	CRPC	0.0984919	1.02707	0	0.532632	0.253629	0.325614	0.343273	0.328098	0.326789	0.329559	0.31887	0.308419	0.313354	0.312177	0.301727	0.959083	0.0759384	0.586853	0.206913
PCaProfilter	entry_1064	CRPC	0.106035	1.02655	0	0.688511	0.306292	0.371433	0.402591	0.401259	0.403273	0.404773	0.3929	0.384733	0.387651	0.388697	0.376963	0.979389	0.139852	0.579442	0.250465
PCaProfilter	entry_1220	CRPC	0.239631	1.02416	0	0.513754	0.350555	0.371995	0.360731	0.344057	0.337181	0.329405	0.323972	0.314641	0.30643	0.297782	0.301895	0.988429	0.0729419	0.54546	0.27662
PCaProfilter	entry_1223	CRPC	0.0848813	1.02364	0	0.501618	0.425693	0.512926	0.524801	0.52234	0.524737	0.52392	0.537469	0.547837	0.548946	0.549892	0.555734	0.995662	0.143553	0.441342	0.268781
PCaProfilter	entry_997	CRPC	-0.0149363	1.02326	0	0.647249	0.277163	0.346813	0.363762	0.358834	0.36519	0.371509	0.377634	0.378697	0.38168	0.381554	0.385462	0.969876	0.090061	0.496581	0.22155
PCaProfilter	entry_1155	CRPC	0.0850877	1.02298	0	0.793689	0.313166	0.31003	0.293176	0.290961	0.285179	0.278437	0.286884	0.290689	0.284014	0.279791	0.297531	0.981156	0.155337	0.526033	0.237408
PCaProfilter	entry_981	CRPC	-0.0968616	1.02266	0	0.750539	0.29334	0.308213	0.306223	0.293433	0.287014	0.281933	0.279053	0.274035	0.266864	0.262428	0.270653	0.975599	0.117082	0.624236	0.198713
PCaProfilter	entry_942	CRPC	-0.0314568	1.02185	0	0.412621	0.377082	0.412686	0.429385	0.429894	0.430571	0.430724	0.437742	0.440373	0.438381	0.435923	0.446886	0.991816	0.130173	0.646508	0.312489
PCaProfilter	entry_1214	CRPC	-0.0152719	1.02176	0	0.773463	0.361359	0.379355	0.387018	0.390647	0.394712	0.390428	0.390409	0.38638	0.373354	0.366172	0.375458	0.989951	0.16586	0.536669	0.294353
PCaProfilter	entry_933	CRPC	0.113542	1.02099	0	0.835761	0.308916	0.29679	0.294773	0.285635	0.28563	0.284305	0.279842	0.28243	0.277527	0.274999	0.28997	0.980082	0.1043	0.587497	0.244308
PCaProfilter	entry_1021	CRPC	0.232686	1.0185	0	0.769417	0.353315	0.381742	0.399471	0.402334	0.406141	0.410561	0.415278	0.41462	0.416304	0.422616	0.430649	0.988839	0.0925631	0.609241	0.372924
PCaProfilter	entry_1171	CRPC	0.0767312	1.01698	0	0.769417	0.313801	0.297535	0.299843	0.297885	0.292252	0.28404	0.292688	0.295088	0.288288	0.286841	0.304854	0.981311	0.127474	0.53056	0.270885
PCaProfilter	entry_1154	CRPC	0.123296	1.01505	0	0.773463	0.335791	0.358139	0.342322	0.337421	0.335889	0.332899	0.338483	0.340055	0.336876	0.333207	0.34867	0.985971	0.200238	0.581905	0.222211
PCaProfilter	entry_1203	CRPC	0.161502	1.01478	0	0.700647	0.317139	0.389555	0.4057	0.399396	0.403125	0.406546	0.404409	0.397218	0.398125	0.397064	0.389447	0.982107	0.101996	0.581905	0.237784
PCaProfilter	entry_1003	CRPC	0.165577	1.01439	0	0.507461	0.217924	0.223377	0.239754	0.239969	0.236169	0.231394	0.23255	0.231925	0.226297	0.224308	0.238082	0.934943	0.0749676	0.476066	0.219197
PCaProfilter	entry_945	CRPC	0.0069802	1.00968	0	0.839536	0.340813	0.317267	0.330335	0.330661	0.326805	0.326571	0.32615	0.322132	0.319578	0.315401	0.318001	0.986861	0.219352	0.666939	0.298771
PCaProfilter	entry_1103	CRPC	-0.106424	1.00928	0	0.772654	0.36423	0.359036	0.354923	0.347851	0.352644	0.35732	0.366104	0.365348	0.363752	0.36053	0.366081	0.990321	0.146187	0.53948	0.285182
PCaProfilter	entry_1160	CRPC	0.084074	1.00903	0	0.724919	0.337963	0.368148	0.384127	0.382956	0.38178	0.378079	0.370321	0.361997	0.357682	0.351693	0.3512	0.986363	0.181198	0.53056	0.244433
PCaProfilter	entry_971	CRPC	0.0544218	1.00715	0	0.890777	0.321653	0.291812	0.289306	0.278321	0.264682	0.253928	0.24104	0.235691	0.231163	0.229763	0.234054	0.98313	0.121059	0.624236	0.241551
PCaProfilter	entry_1216	CRPC	0.114549	1.00568	0	0.87055	0.528038	0.553063	0.537625	0.50807	0.495949	0.491866	0.480585	0.472556	0.47293	0.469012	0.469645	0.998862	0.204596	0.5969	0.342262
PCaProfilter	entry_1153	CRPC	0.0355609	1.00558	0	0.826052	0.335254	0.372854	0.362918	0.356883	0.350152	0.34306	0.348701	0.349014	0.340781	0.337194	0.358467	0.985872	0.167985	0.373599	0.244978
PCaProfilter	entry_1057	CRPC	0.115545	1.00451	0	0.935275	0.319491	0.387077	0.408172	0.400906	0.404777	0.409644	0.408154	0.405767	0.409622	0.410959	0.407509	0.982648	0.106952	0.57289	0.251693
PCaProfilter	entry_1186	CRPC	-0.00451991	1.00226	0	0.75863	0.320462	0.356894	0.385408	0.39278	0.402394	0.405301	0.419134	0.429278	0.430124	0.430886	0.445625	0.982866	0.138081	0.609241	0.265906
PCaProfilter	entry_983	CRPC	0.0154706	1.00025	0	0.441388	0.235767	0.310656	0.320267	0.307535	0.301964	0.298266	0.294984	0.288019	0.284481	0.283108	0.287757	0.948391	0.061577	0.563857	0.195629
PCaProfilter	entry_909	CRPC	-0.0101239	0.997934	0	0.838188	0.371997	0.368469	0.38326	0.385505	0.380229	0.376413	0.368084	0.360772	0.355388	0.349275	0.359623	0.991254	0.224322	0.666939	0.326617
PCaProfilter	entry_680	CRPC	0.0803276	0.996958	0	0.73301	0.344628	0.36499	0.370665	0.364233	0.357768	0.350782	0.347583	0.344059	0.337345	0.331861	0.347915	0.987499	0.116841	0.528097	0.24838
PCaProfilter	entry_670	PRIMARY	-0.170915	0.996164	0	0.757282	0.284043	0.284729	0.282556	0.274003	0.270206	0.267908	0.285102	0.296078	0.291802	0.287992	0.302017	0.972458	0.111831	0.403398	0.251454
PCaProfilter	entry_920	CRPC	0.0602858	0.995455	0	0.777508	0.364233	0.420057	0.447436	0.455156	0.462233	0.463839	0.472607	0.473835	0.471007	0.470573	0.478974	0.990321	0.199933	0.602594	0.294261
PCaProfilter	entry_651	PRIMARY	0.00779403	0.994689	0	0.722492	0.25147	0.296975	0.313411	0.301076	0.298304	0.297163	0.291735	0.288378	0.29064	0.294001	0.287186	0.957918	0.227847	0.609241	0.180342
PCaProfilter	entry_344	PRIMARY	-0.0441637	0.994258	0	0.86246	0.314311	0.317578	0.301703	0.280546	0.272984	0.269991	0.263992	0.258806	0.255261	0.251572	0.249644	0.981435	0.236097	0.624236	0.205551
PCaProfilter	entry_1037	CRPC	-0.0921582	0.99305	0	0.757282	0.411761	0.446156	0.453165	0.458197	0.464492	0.468824	0.479579	0.486953	0.488899	0.490119	0.497128	0.994797	0.242623	0.557896	0.272796
PCaProfilter	entry_1221	CRPC	0.0324163	0.991805	0	0.461165	0.405065	0.48101	0.496344	0.495679	0.495638	0.49181	0.501944	0.508861	0.507133	0.506026	0.513237	0.994321	0.14054	0.552107	0.244309
PCaProfilter	entry_1011	CRPC	0.158932	0.991714	0	0.708738	0.346822	0.36895	0.375976	0.379836	0.385267	0.387778	0.390582	0.387931	0.388745	0.38392	0.383577	0.987852	0.210701	0.609241	0.293435
PCaProfilter	entry_1008	CRPC	0.172852	0.991099	0	0.773463	0.342258	0.344084	0.339433	0.332647	0.328001	0.322427	0.319305	0.313903	0.30927	0.300588	0.302829	0.987106	0.180998	0.602594	0.283896
PCaProfilter	entry_1087	CRPC	-0.0807368	0.99088	0	0.538026	0.454195	0.425191	0.435864	0.437502	0.438997	0.440315	0.448118	0.448604	0.445137	0.443142	0.451184	0.997011	0.351308	0.444322	0.365386
PCaProfilter	entry_900	CRPC	-0.00733982	0.990674	0	0.590615	0.228673	0.23598	0.253412	0.26302	0.262248	0.254675	0.273355	0.284249	0.275618	0.27121	0.30356	0.943412	0.127253	0.581905	0.208747
PCaProfilter	entry_355	PRIMARY	-0.0589121	0.989753	0	0.799622	0.258096	0.274401	0.289297	0.288726	0.288508	0.287712	0.29124	0.291108	0.287582	0.285723	0.305898	0.961392	0.0920263	0.624236	0.248507
PCaProfilter	entry_947	CRPC	0.0542914	0.98867	0	0.769417	0.237608	0.255995	0.264	0.252988	0.246029	0.240883	0.235848	0.23442	0.22561	0.21927	0.239261	0.949611	0.0759507	0.609241	0.174058
PCaProfilter	entry_220	PRIMARY	-0.062744	0.987675	0	0.967638	0.290296	0.293457	0.286235	0.271699	0.265908	0.260893	0.269518	0.275521	0.26869	0.265633	0.283159	0.974612	0.133165	0.624236	0.195514
PCaProfilter	entry_915	CRPC	0.0529414	0.987548	0	0.805825	0.245872	0.277485	0.290025	0.274583	0.269677	0.269356	0.262486	0.259024	0.25733	0.254177	0.259604	0.954741	0.0787826	0.581905	0.189674
PCaProfilter	entry_1054	CRPC	-0.100242	0.987396	0	0.805825	0.372628	0.358129	0.367915	0.375133	0.380572	0.383039	0.387168	0.388646	0.387845	0.387081	0.39588	0.991326	0.312591	0.609241	0.294434
PCaProfilter	entry_1129	CRPC	0.026246	0.98627	0	0.748382	0.40559	0.488302	0.501165	0.499973	0.509782	0.517213	0.529727	0.53016	0.530154	0.530298	0.5285	0.99436	0.103936	0.5969	0.388702
PCaProfilter	entry_1020	CRPC	0.217823	0.985528	0	0.777508	0.343963	0.383299	0.401194	0.40733	0.414561	0.420281	0.430887	0.435095	0.436647	0.44436	0.456756	0.98739	0.0962089	0.579442	0.348066
PCaProfilter	entry_1060	CRPC	0.0350545	0.985256	0	0.501618	0.255409	0.33324	0.355311	0.354067	0.353118	0.351279	0.358242	0.35956	0.351686	0.34964	0.365192	0.960019	0.10538	0.528097	0.207508
PCaProfilter	entry_1099	CRPC	0.141508	0.984449	0	0.770766	0.43605	0.562877	0.577488	0.564487	0.57094	0.577769	0.559929	0.541154	0.545012	0.54107	0.515698	0.996211	0.184042	0.454441	0.343854
PCaProfilter	entry_1002	CRPC	0.128251	0.983206	0	0.283493	0.2082	0.21861	0.239076	0.246653	0.249167	0.248202	0.259912	0.266848	0.263381	0.263204	0.279998	0.926205	0.0763384	0.494115	0.202059
PCaProfilter	entry_351	PRIMARY	0.0735222	0.983103	0	0.626753	0.235281	0.250707	0.262363	0.255252	0.254569	0.250554	0.254718	0.256889	0.246893	0.243018	0.26108	0.948064	0.0347593	0.481776	0.184347
PCaProfilter	entry_1193	CRPC	-0.0779205	0.980206	0	0.610841	0.376945	0.363787	0.365523	0.361511	0.356774	0.348102	0.350458	0.351497	0.341502	0.335034	0.345778	0.991801	0.142351	0.402826	0.278843
PCaProfilter	entry_1194	CRPC	0.119096	0.979882	0	0.606796	0.308776	0.325869	0.337628	0.328393	0.319927	0.309529	0.307649	0.303018	0.287823	0.279256	0.292349	0.980046	0.126659	0.417899	0.242903
PCaProfilter	entry_1128	CRPC	0.0555462	0.979629	0	0.805825	0.417007	0.485923	0.483952	0.47206	0.47106	0.471156	0.461914	0.455188	0.454401	0.451574	0.455998	0.995141	0.187123	0.609241	0.275581
PCaProfilter	entry_1094	CRPC	0.0995568	0.979254	0	0.773463	0.386747	0.448551	0.465255	0.461971	0.464989	0.467104	0.464062	0.457041	0.456249	0.456365	0.456331	0.992786	0.287151	0.557896	0.301781
PCaProfilter	entry_1098	CRPC	-0.0999166	0.979193	0	0.967638	0.316558	0.368928	0.388915	0.390065	0.393266	0.393178	0.396346	0.395646	0.390705	0.388148	0.396272	0.981971	0.178222	0.5969	0.252838
PCaProfilter	entry_392	PRIMARY	-0.125915	0.979048	0	0.805825	0.261969	0.28717	0.293835	0.282142	0.277488	0.274053	0.267703	0.264598	0.263845	0.26403	0.268841	0.963289	0.138738	0.609241	0.174477
PCaProfilter	entry_1219	CRPC	0.152977	0.97875	0	0.726268	0.216798	0.228495	0.235891	0.231283	0.232843	0.232291	0.241959	0.247652	0.243847	0.239419	0.245809	0.933987	0.0815516	0.538662	0.153747
PCaProfilter	entry_1147	CRPC	0.0381794	0.977976	0	0.753236	0.292565	0.362562	0.384496	0.382613	0.385416	0.387394	0.391452	0.389396	0.389185	0.388864	0.386917	0.975352	0.111099	0.489934	0.210916
PCaProfilter	entry_907	CRPC	-0.149809	0.976941	0	0.757282	0.334523	0.348539	0.358573	0.356603	0.357208	0.356759	0.365405	0.369537	0.365392	0.364948	0.378294	0.985737	0.210657	0.559052	0.269483
PCaProfilter	entry_899	CRPC	-0.144205	0.976212	0	0.724919	0.373492	0.38624	0.393106	0.387786	0.384059	0.377334	0.383133	0.387993	0.379903	0.377912	0.391571	0.991423	0.325113	0.557896	0.233009
PCaProfilter	entry_1007	CRPC	0.0987834	0.97577	0	0.737055	0.363738	0.365688	0.366729	0.352804	0.346982	0.344896	0.33202	0.32222	0.31825	0.313004	0.312733	0.990258	0.158255	0.557896	0.216858
PCaProfilter	entry_979	CRPC	0.0201881	0.975574	0	0.63781	0.277836	0.275783	0.27716	0.280949	0.284222	0.285138	0.292476	0.296873	0.29301	0.291994	0.309238	0.970139	0.131887	0.609241	0.199687
PCaProfilter	entry_1104	CRPC	-0.00353474	0.973863	0	0.935275	0.338506	0.384036	0.404352	0.404919	0.404271	0.399095	0.398149	0.395162	0.385962	0.384052	0.394451	0.986459	0.19105	0.5969	0.306243
PCaProfilter	entry_898	CRPC	-0.15043	0.973638	0	0.724919	0.37053	0.382683	0.390215	0.385457	0.381754	0.375014	0.380961	0.386071	0.378054	0.376135	0.3901	0.991085	0.325073	0.557896	0.229664
PCaProfilter	entry_1014	CRPC	0.145835	0.973409	0	0.649676	0.277371	0.298721	0.297042	0.284121	0.287116	0.288037	0.29598	0.297533	0.295285	0.292858	0.301122	0.969958	0.110836	0.609241	0.176941
PCaProfilter	entry_973	CRPC	0.0745493	0.971192	0	0.376535	0.379087	0.504256	0.564803	0.604745	0.648882	0.672754	0.712107	0.732831	0.74168	0.746998	0.747631	0.992027	0.153811	0.536445	0.325378
PCaProfilter	entry_939	CRPC	0.0211783	0.971061	0	0.535111	0.301251	0.272621	0.279206	0.274361	0.266113	0.260174	0.251018	0.248454	0.246654	0.248126	0.250662	0.977989	0.137402	0.549185	0.221772
PCaProfilter	entry_1150	CRPC	-0.0471212	0.970907	0	0.614887	0.291761	0.320685	0.331702	0.324463	0.330759	0.336511	0.343337	0.344312	0.345631	0.3483	0.347215	0.975092	0.171643	0.557896	0.229045
PCaProfilter	entry_993	CRPC	0.0818851	0.970431	0	0.734808	0.22456	0.298612	0.307828	0.305638	0.30445	0.302698	0.301638	0.297802	0.293155	0.290859	0.299509	0.940309	0.03801	0.423992	0.177866
PCaProfilter	entry_955	CRPC	0.0364248	0.969783	0	0.773463	0.328586	0.373189	0.394454	0.402469	0.410441	0.414117	0.420697	0.421835	0.422126	0.423327	0.430182	0.984589	0.188058	0.609241	0.225222
PCaProfilter	entry_1125	CRPC	-0.102453	0.966323	0	0.497573	0.354422	0.300847	0.30677	0.313507	0.311738	0.30596	0.316773	0.32455	0.318067	0.313816	0.32129	0.988999	0.177403	0.588851	0.262323
PCaProfilter	entry_1138	CRPC	0.109596	0.965513	0	0.805825	0.306067	0.358904	0.357254	0.335559	0.325999	0.320732	0.308703	0.300328	0.296671	0.294563	0.295564	0.979329	0.0874249	0.609241	0.206788
PCaProfilter	entry_1172	CRPC	0.074826	0.965115	0	0.737055	0.279962	0.242655	0.237928	0.23691	0.230283	0.222253	0.229432	0.230971	0.224148	0.222513	0.238484	0.970954	0.112455	0.557896	0.232286
PCaProfilter	entry_1028	CRPC	-0.0978607	0.963077	0	0.608594	0.298003	0.337807	0.345113	0.343261	0.346377	0.346583	0.348736	0.344395	0.339906	0.336753	0.348183	0.977038	0.118457	0.480649	0.221273
PCaProfilter	entry_992	CRPC	0.149661	0.961724	0	0.773463	0.311214	0.30904	0.329903	0.340802	0.345665	0.348559	0.356902	0.361479	0.358196	0.355967	0.363692	0.98067	0.162429	0.579442	0.238152
PCaProfilter	entry_919	CRPC	-0.154446	0.959076	0	0.805825	0.346173	0.35513	0.357649	0.355683	0.35563	0.356104	0.362291	0.36314	0.364137	0.362926	0.371943	0.987748	0.195961	0.609241	0.277091
PCaProfilter	entry_1218	CRPC	0.128955	0.955987	0	0.805825	0.278948	0.288054	0.285682	0.271347	0.26987	0.267357	0.270251	0.27341	0.270938	0.266172	0.274697	0.970568	0.125714	0.55644	0.184711
PCaProfilter	entry_1200	CRPC	-0.124004	0.954362	0	0.58657	0.293147	0.324162	0.331696	0.336149	0.337748	0.332886	0.350776	0.361566	0.34875	0.34096	0.367559	0.975538	0.140179	0.482648	0.184119
PCaProfilter	entry_941	CRPC	-0.0149905	0.95347	0	0.230904	0.211657	0.266757	0.275661	0.266811	0.266727	0.26809	0.267968	0.262989	0.261781	0.261454	0.266743	0.929438	0.0805862	0.602594	0.172354
PCaProfilter	entry_1156	CRPC	-0.0141681	0.952503	0	0.765372	0.269777	0.270815	0.287129	0.295892	0.303078	0.306335	0.317107	0.322947	0.322669	0.322286	0.334682	0.966836	0.138316	0.579442	0.222902
PCaProfilter	entry_1012	CRPC	-0.0542634	0.952235	0	0.66465	0.326031	0.42576	0.443629	0.447078	0.457224	0.465927	0.473125	0.477419	0.48122	0.483838	0.484858	0.984066	0.150216	0.604849	0.194519
PCaProfilter	entry_961	CRPC	-0.0934909	0.952175	0	0.562298	0.303744	0.320961	0.313749	0.304754	0.306819	0.310021	0.315084	0.31236	0.31212	0.310799	0.311175	0.978693	0.148338	0.528097	0.2232
PCaProfilter	entry_960	CRPC	0.00390378	0.952123	0	0.773463	0.447662	0.458504	0.477272	0.489569	0.498712	0.504529	0.517325	0.523864	0.522631	0.522112	0.528988	0.996745	0.484152	0.609241	0.345614
PCaProfilter	entry_389	PRIMARY	-0.19402	0.950988	0	0.987864	0.338674	0.374836	0.382862	0.382034	0.390977	0.3993	0.401804	0.403648	0.409518	0.41316	0.411689	0.986489	0.125256	0.570826	0.246479
PCaProfilter	entry_1041	CRPC	-0.09392	0.950779	0	0.610841	0.232751	0.241085	0.242695	0.235411	0.23713	0.237811	0.241569	0.239388	0.235814	0.234954	0.24809	0.94633	0.110872	0.449004	0.16819
PCaProfilter	entry_1145	CRPC	0.0475953	0.949894	0	0.720874	0.310357	0.380736	0.399101	0.392681	0.395988	0.398582	0.391581	0.382018	0.381422	0.378917	0.371745	0.980453	0.104568	0.555832	0.194455
PCaProfilter	entry_975	CRPC	-0.0770294	0.949045	0	0.660194	0.340526	0.39757	0.409225	0.412245	0.416171	0.418571	0.426915	0.427198	0.423488	0.420037	0.423918	0.986812	0.160816	0.528097	0.246914
PCaProfilter	entry_609	PRIMARY	-0.138365	0.947746	0	0.773463	0.26982	0.269388	0.270075	0.271471	0.273655	0.276262	0.278972	0.284027	0.282658	0.280909	0.290085	0.966855	0.132848	0.609241	0.175972
PCaProfilter	entry_1175	CRPC	0.00474026	0.947509	0	0.704693	0.292378	0.404747	0.423328	0.426537	0.435481	0.438082	0.442471	0.442187	0.438039	0.434987	0.444753	0.975292	0.096501	0.543533	0.208769
PCaProfilter	entry_416	PRIMARY	0.0351807	0.946638	0	0.935275	0.230323	0.247375	0.250388	0.24376	0.248295	0.254108	0.256216	0.256372	0.256426	0.254867	0.258906	0.944611	0.0535373	0.624236	0.169596
PCaProfilter	entry_369	PRIMARY	-0.128954	0.946117	0	0.967638	0.357488	0.340221	0.333942	0.334987	0.331301	0.327024	0.330653	0.342883	0.338677	0.338558	0.363718	0.98943	0.269989	0.624236	0.227855
PCaProfilter	entry_1205	CRPC	-0.112285	0.946113	0	0.554207	0.368086	0.416423	0.429594	0.424073	0.422409	0.417357	0.420707	0.42263	0.414274	0.408321	0.424418	0.990796	0.189185	0.581905	0.217406
PCaProfilter	entry_1096	CRPC	-0.0709897	0.945516	0	0.742988	0.378886	0.411684	0.420721	0.417012	0.420373	0.423214	0.423518	0.421409	0.421183	0.418614	0.416141	0.992006	0.18526	0.567476	0.20734
PCaProfilter	entry_990	CRPC	0.104471	0.945279	0	0.805825	0.289279	0.289864	0.311935	0.325915	0.331546	0.334188	0.347219	0.354921	0.350364	0.34795	0.360508	0.974274	0.137861	0.572796	0.209895
PCaProfilter	entry_1038	CRPC	-0.0737464	0.944798	0	0.799533	0.293458	0.349672	0.373071	0.38386	0.396478	0.404819	0.422894	0.425455	0.424813	0.419578	0.419425	0.975637	0.169904	0.578852	0.266748
PCaProfilter	entry_1209	CRPC	0.0220487	0.94421	0	0.63781	0.35719	0.42393	0.43701	0.431645	0.437101	0.442073	0.440982	0.437782	0.442756	0.445162	0.438394	0.989389	0.130869	0.548495	0.236519
PCaProfilter	entry_987	CRPC	-0.208609	0.941255	0	0.757282	0.31074	0.322581	0.340608	0.349548	0.358798	0.365086	0.386585	0.398443	0.397469	0.398905	0.413527	0.980551	0.214417	0.588851	0.235269
PCaProfilter	entry_1217	CRPC	0.198508	0.940913	0	0.59466	0.212291	0.231865	0.245828	0.249949	0.251811	0.249487	0.267353	0.27986	0.276154	0.270428	0.287073	0.930015	0.0910152	0.525493	0.162354
PCaProfilter	entry_917	CRPC	-0.0447028	0.937022	0	0.967638	0.242761	0.283129	0.294848	0.303236	0.312201	0.317188	0.326045	0.325936	0.325257	0.323068	0.327256	0.952874	0.101275	0.617589	0.200656
PCaProfilter	entry_1210	CRPC	-0.00481807	0.936485	0	0.693905	0.361091	0.413539	0.422167	0.410706	0.411142	0.413166	0.406866	0.398816	0.399416	0.399001	0.389126	0.989916	0.14003	0.51907	0.230982
PCaProfilter	entry_1176	CRPC	-0.00634618	0.936429	0	0.574434	0.247076	0.317719	0.343485	0.350208	0.358943	0.362273	0.375135	0.380721	0.377025	0.376082	0.389718	0.955444	0.0764459	0.496581	0.172049
PCaProfilter	entry_1046	CRPC	-0.113484	0.934719	0	0.805825	0.361218	0.430383	0.436985	0.431327	0.43264	0.432854	0.433482	0.426861	0.421212	0.41597	0.421502	0.989933	0.146756	0.557896	0.233728
PCaProfilter	entry_1059	CRPC	0.0975689	0.934268	0	0.59466	0.308055	0.352883	0.371918	0.366086	0.369322	0.374529	0.374461	0.370679	0.37185	0.370489	0.365801	0.979858	0.118996	0.579442	0.1892
PCaProfilter	entry_1184	CRPC	-0.0330162	0.934085	0	0.797735	0.264612	0.295123	0.306323	0.313071	0.316159	0.316782	0.332137	0.33981	0.334716	0.333429	0.343594	0.96453	0.102671	0.609241	0.213711
PCaProfilter	entry_1113	CRPC	0.168477	0.933852	0	0.542071	0.348259	0.337077	0.348748	0.3374	0.335975	0.335627	0.331469	0.32375	0.324111	0.321081	0.314613	0.988077	0.187316	0.382698	0.25869
PCaProfilter	entry_1191	CRPC	0.129271	0.933653	0	0.773463	0.306954	0.302451	0.296131	0.286419	0.276012	0.271077	0.26563	0.273888	0.275903	0.272594	0.279144	0.979566	0.15804	0.580207	0.168204
PCaProfilter	entry_222	PRIMARY	-0.0648025	0.93357	0	0.935275	0.177007	0.173076	0.17304	0.174575	0.1739	0.169905	0.18387	0.192116	0.185029	0.181597	0.198762	0.889549	0.069825	0.5969	0.145874
PCaProfilter	entry_1137	CRPC	0.219585	0.933256	0	0.773463	0.268892	0.310112	0.309264	0.286634	0.27529	0.269767	0.249462	0.235406	0.232304	0.228752	0.222594	0.966452	0.0650872	0.609241	0.170732
PCaProfilter	entry_901	CRPC	-0.0427031	0.932837	0	0.554207	0.316067	0.385882	0.41168	0.412109	0.418071	0.42149	0.423077	0.427075	0.427387	0.426958	0.441621	0.981855	0.150097	0.423424	0.163795
PCaProfilter	entry_954	CRPC	-0.125106	0.932581	0	0.805825	0.308383	0.309266	0.31577	0.313187	0.311228	0.309599	0.306676	0.302071	0.302143	0.299759	0.308994	0.979944	0.178498	0.609241	0.231005
PCaProfilter	entry_1198	CRPC	-0.0395665	0.932325	0	0.562298	0.288707	0.352847	0.351172	0.336055	0.33413	0.328541	0.329598	0.330572	0.320764	0.316281	0.329567	0.974081	0.0832953	0.579817	0.19709
PCaProfilter	entry_943	CRPC	-0.0293277	0.931534	0	0.708738	0.188702	0.244424	0.273511	0.281657	0.290105	0.292051	0.290817	0.291567	0.288885	0.287526	0.299661	0.905028	0.109202	0.546032	0.114499
PCaProfilter	entry_977	CRPC	-0.0298233	0.930011	0	0.805825	0.219289	0.251842	0.26289	0.275414	0.281319	0.28368	0.290835	0.289713	0.284577	0.279884	0.29271	0.936085	0.108143	0.609241	0.152298
PCaProfilter	entry_1068	CRPC	-0.089046	0.929968	0	0.80178	0.316737	0.357033	0.362671	0.35567	0.353848	0.348291	0.363118	0.369233	0.358921	0.354496	0.373379	0.982013	0.173855	0.624236	0.19057
PCaProfilter	entry_956	CRPC	-0.0261555	0.929252	0	0.757282	0.18101	0.202475	0.218523	0.22728	0.232962	0.233877	0.246665	0.252209	0.248208	0.244656	0.263173	0.89511	0.0664282	0.528097	0.155587
PCaProfilter	entry_976	CRPC	-0.0388477	0.928124	0	0.598706	0.245371	0.305408	0.32614	0.324128	0.324122	0.32164	0.316554	0.319909	0.317027	0.318192	0.328156	0.954446	0.116638	0.602594	0.176405
PCaProfilter	entry_1074	CRPC	-0.164732	0.927339	0	0.805825	0.353249	0.418273	0.425773	0.443755	0.456837	0.464735	0.473244	0.482392	0.478009	0.475028	0.481127	0.988829	0.315935	0.609241	0.177516
PCaProfilter	entry_617	PRIMARY	-0.153248	0.926875	0	0.757282	0.273832	0.300494	0.311677	0.312948	0.312028	0.310084	0.312071	0.315821	0.311571	0.307792	0.324101	0.968541	0.120291	0.557896	0.168202
PCaProfilter	entry_650	PRIMARY	-0.301164	0.926357	0	0.87055	0.296275	0.370352	0.385929	0.386242	0.388376	0.388288	0.391522	0.397706	0.396236	0.396168	0.407916	0.976515	0.172536	0.624236	0.17809
PCaProfilter	entry_555	PRIMARY	-0.107895	0.924825	0	0.73301	0.186184	0.230753	0.238071	0.227153	0.226301	0.228172	0.228547	0.226263	0.227144	0.227513	0.225955	0.901888	0.0869002	0.5969	0.133127
PCaProfilter	entry_580	PRIMARY	-0.063107	0.924622	0	0.902913	0.176978	0.222467	0.228906	0.225094	0.228617	0.230225	0.240916	0.246921	0.247527	0.246405	0.261968	0.889508	0.0798327	0.624236	0.135646
PCaProfilter	entry_902	CRPC	0.00940442	0.924291	0	0.721683	0.372699	0.442095	0.464851	0.463896	0.473488	0.478636	0.474406	0.466757	0.467272	0.464846	0.463147	0.991334	0.141485	0.31761	0.263731
PCaProfilter	entry_1177	CRPC	0.0663532	0.923583	0	0.805825	0.290923	0.328786	0.331617	0.318087	0.317242	0.31626	0.318414	0.32158	0.318904	0.316504	0.327758	0.974819	0.100988	0.557896	0.164361
PCaProfilter	entry_353	PRIMARY	-0.0266832	0.923447	0	0.935275	0.240182	0.266171	0.270914	0.266641	0.27342	0.282348	0.280346	0.280915	0.28704	0.286114	0.283015	0.951268	0.100308	0.624236	0.163134
PCaProfilter	entry_172	Adjacent	-0.144641	0.923297	0	1	0.296817	0.329956	0.343573	0.358732	0.368763	0.372158	0.389794	0.40447	0.402285	0.403203	0.430063	0.97668	0.210187	0.624236	0.173
PCaProfilter	entry_365	PRIMARY	-0.154925	0.92226	0	0.75863	0.260206	0.28733	0.285513	0.267917	0.265887	0.267384	0.253335	0.241997	0.246245	0.244623	0.237138	0.962438	0.0843301	0.609241	0.181132
PCaProfilter	entry_1107	CRPC	-0.0122949	0.921941	0	0.773463	0.335465	0.309029	0.315359	0.306585	0.305039	0.30313	0.310711	0.313276	0.308117	0.306549	0.326282	0.985911	0.275437	0.488723	0.266711
PCaProfilter	entry_821	PRIMARY	-0.245772	0.92156	0	0.805825	0.265887	0.272577	0.286078	0.278923	0.278406	0.276054	0.282656	0.280773	0.274902	0.271504	0.279058	0.965114	0.117473	0.609241	0.21346
PCaProfilter	entry_991	CRPC	0.0356722	0.920096	0	0.773463	0.205985	0.260007	0.264351	0.257558	0.255222	0.252954	0.250091	0.244509	0.239568	0.237271	0.24201	0.924057	0.0450798	0.469376	0.159918
PCaProfilter	entry_1009	CRPC	-0.110537	0.920053	0	0.805825	0.301617	0.372367	0.377944	0.371921	0.374852	0.377214	0.377969	0.378797	0.377629	0.376438	0.379492	0.978094	0.134196	0.609241	0.176301
PCaProfilter	entry_820	PRIMARY	-0.252813	0.920007	0	0.757282	0.265003	0.27271	0.285354	0.277957	0.27782	0.275773	0.282648	0.28118	0.275414	0.272	0.279729	0.96471	0.117684	0.609241	0.211064
PCaProfilter	entry_1026	CRPC	-0.173309	0.919025	0	0.647249	0.32083	0.335896	0.333022	0.329452	0.330453	0.328614	0.3358	0.335424	0.328001	0.32327	0.336119	0.982948	0.145883	0.609241	0.238206
PCaProfilter	entry_967	CRPC	0.111133	0.91878	0	0.639968	0.20287	0.234042	0.241821	0.24535	0.24832	0.246935	0.253749	0.248258	0.239953	0.231799	0.244273	0.920932	0.0595505	0.574006	0.183898
PCaProfilter	entry_927	CRPC	-0.152361	0.917803	0	0.627023	0.311517	0.364752	0.369682	0.368817	0.379471	0.389556	0.392669	0.386517	0.39156	0.394027	0.380538	0.980746	0.165619	0.557896	0.230406
PCaProfilter	entry_295	PRIMARY	0.00585064	0.917627	0	0.46521	0.222689	0.223326	0.212305	0.199717	0.198186	0.200212	0.207	0.209328	0.208414	0.207682	0.208302	0.938843	0.125631	0.469376	0.139617
PCaProfilter	entry_577	PRIMARY	-0.0727978	0.917101	0	0.773463	0.22385	0.244175	0.249931	0.244038	0.236855	0.229787	0.23544	0.235465	0.226496	0.218311	0.229069	0.939757	0.0710282	0.624236	0.192298
PCaProfilter	entry_913	CRPC	-0.0574668	0.91664	0	0.336082	0.259912	0.339346	0.362815	0.359516	0.359641	0.358609	0.348271	0.348467	0.347903	0.349516	0.351197	0.962293	0.148744	0.602594	0.181092
PCaProfilter	entry_252	PRIMARY	-0.313243	0.914813	0	0.902913	0.2279	0.227427	0.225102	0.220046	0.220165	0.221062	0.229907	0.232491	0.227405	0.22422	0.229741	0.942841	0.146873	0.624236	0.17475
PCaProfilter	entry_1135	CRPC	-0.175968	0.914671	0	0.554207	0.39063	0.502915	0.526914	0.524914	0.529979	0.533828	0.527216	0.518587	0.514866	0.508421	0.501613	0.993143	0.17768	0.588851	0.231898
PCaProfilter	entry_371	PRIMARY	-0.225502	0.912911	0	0.919094	0.258042	0.293725	0.307648	0.299215	0.291902	0.283152	0.275679	0.274608	0.266024	0.261017	0.272939	0.961365	0.185028	0.5969	0.188462
PCaProfilter	entry_1112	CRPC	0.0232192	0.912659	0	0.628641	0.234173	0.286805	0.294812	0.280766	0.280708	0.280061	0.283683	0.282755	0.277247	0.27427	0.283908	0.947312	0.135928	0.575727	0.156573
PCaProfilter	entry_912	CRPC	-0.084121	0.912355	0	0.813916	0.39061	0.469862	0.470554	0.457578	0.455068	0.453409	0.449796	0.43924	0.434497	0.42927	0.422046	0.993141	0.162134	0.489682	0.272848
PCaProfilter	entry_1158	CRPC	0.0209854	0.911621	0	0.773463	0.299448	0.292338	0.304191	0.296525	0.295452	0.29496	0.294971	0.291902	0.289883	0.286165	0.290061	0.977466	0.130467	0.581905	0.219264
PCaProfilter	entry_198	PRIMARY	-0.0955664	0.910905	0	0.894822	0.286884	0.285822	0.279589	0.273863	0.271316	0.266935	0.275019	0.27875	0.270266	0.26648	0.290144	0.973459	0.124342	0.601848	0.175849
PCaProfilter	entry_410	PRIMARY	-0.132002	0.910258	0	0.967638	0.206828	0.198429	0.215185	0.225496	0.22942	0.228589	0.234899	0.23835	0.235797	0.235996	0.248278	0.924882	0.105517	0.624236	0.160996
PCaProfilter	entry_903	CRPC	-0.100855	0.908886	0	0.854369	0.389126	0.36584	0.358485	0.339613	0.32681	0.314671	0.302913	0.29606	0.285094	0.276679	0.293894	0.993007	0.252189	0.603845	0.27812
PCaProfilter	entry_989	CRPC	-0.0511146	0.908608	0	0.773463	0.29649	0.30592	0.312642	0.317032	0.319206	0.318977	0.321988	0.322916	0.315727	0.311092	0.322207	0.976581	0.207447	0.609241	0.157762
PCaProfilter	entry_1024	CRPC	-0.037881	0.9071	0	0.805825	0.281576	0.318744	0.341377	0.348302	0.360672	0.369845	0.376578	0.375325	0.374384	0.372857	0.368631	0.971559	0.192666	0.609241	0.194276
PCaProfilter	entry_926	CRPC	-0.0337413	0.907071	0	0.805825	0.280026	0.312399	0.332785	0.338931	0.350593	0.359187	0.365091	0.362976	0.361829	0.359787	0.355531	0.970979	0.188018	0.609241	0.194468
PCaProfilter	entry_582	PRIMARY	-0.0899798	0.905748	0	0.935275	0.269548	0.289791	0.289521	0.277103	0.279318	0.284793	0.279508	0.269694	0.269237	0.267078	0.267518	0.966737	0.104427	0.543092	0.186101
PCaProfilter	entry_893	CRPC	-0.128962	0.905428	0	0.781553	0.318668	0.368385	0.379138	0.377099	0.384552	0.390567	0.392204	0.39054	0.388576	0.385881	0.381036	0.98246	0.234574	0.55644	0.164289
PCaProfilter	entry_676	PRIMARY	-0.10422	0.905379	0	0.87055	0.201732	0.212109	0.229646	0.247118	0.26475	0.276096	0.301221	0.321405	0.326997	0.331993	0.350778	0.919758	0.071232	0.624236	0.14127
PCaProfilter	entry_1181	CRPC	-0.0926758	0.904517	0	0.442069	0.241147	0.227661	0.241583	0.238577	0.23225	0.223698	0.2126	0.209357	0.202094	0.195715	0.207864	0.951875	0.139554	0.575259	0.14629
PCaProfilter	entry_384	PRIMARY	-0.293011	0.904274	0	0.902913	0.228329	0.273753	0.295139	0.299684	0.304308	0.305841	0.319791	0.326971	0.326461	0.327762	0.345402	0.943159	0.140041	0.624236	0.150079
PCaProfilter	entry_892	CRPC	-0.131668	0.904004	0	0.781553	0.319577	0.371922	0.382506	0.380706	0.38916	0.395955	0.398348	0.397312	0.395804	0.393367	0.388342	0.982667	0.236008	0.55644	0.16331
PCaProfilter	entry_612	PRIMARY	-0.173707	0.90351	0	0.700647	0.209782	0.25776	0.272944	0.270929	0.271966	0.27205	0.27174	0.270693	0.269486	0.269519	0.278473	0.927702	0.0934022	0.609241	0.16721
PCaProfilter	entry_964	CRPC	-0.0834791	0.90319	0	0.412621	0.175931	0.20752	0.228617	0.234931	0.238001	0.238817	0.247299	0.249857	0.248355	0.24681	0.253017	0.888006	0.0557652	0.537945	0.148132
PCaProfilter	entry_1149	CRPC	-0.280845	0.903074	0	0.927184	0.252553	0.246904	0.255595	0.25875	0.259388	0.255619	0.279254	0.30179	0.298602	0.295419	0.322969	0.958506	0.21324	0.624236	0.202564
PCaProfilter	entry_165	Adjacent	-0.29528	0.900781	0	0.935275	0.24137	0.267287	0.273392	0.269227	0.267229	0.265651	0.268117	0.267601	0.263562	0.260605	0.26689	0.952014	0.106731	0.624236	0.20985
PCaProfilter	entry_1142	CRPC	-0.378339	0.900513	0	0.902913	0.344001	0.365266	0.38201	0.38503	0.387754	0.387712	0.394078	0.396753	0.393937	0.392447	0.397228	0.987396	0.206307	0.5969	0.270195
PCaProfilter	entry_663	PRIMARY	-0.296777	0.898841	0	0.769417	0.205568	0.253819	0.277589	0.280254	0.285776	0.289428	0.297682	0.299397	0.299209	0.301227	0.308383	0.923646	0.101106	0.609241	0.169214
PCaProfilter	entry_527	PRIMARY	-0.205251	0.898614	0	0.838188	0.218861	0.219056	0.214975	0.208159	0.209287	0.209914	0.211511	0.212177	0.207293	0.202719	0.209055	0.935729	0.162539	0.624236	0.143149
PCaProfilter	entry_298	PRIMARY	-0.265897	0.898319	0	0.967638	0.219084	0.249012	0.2542	0.252352	0.254526	0.255988	0.260269	0.258974	0.256802	0.253941	0.262554	0.935915	0.104657	0.624236	0.177189
PCaProfilter	entry_965	CRPC	0.0133339	0.897653	0	0.704693	0.173841	0.210929	0.227013	0.235018	0.241998	0.246612	0.259761	0.264318	0.266181	0.268289	0.281613	0.884947	0.0668192	0.579442	0.158684
PCaProfilter	entry_936	CRPC	-0.0277776	0.896913	0	0.87055	0.262886	0.314058	0.331825	0.335597	0.34524	0.355203	0.361587	0.362349	0.371041	0.373185	0.363531	0.963725	0.12243	0.543092	0.161543
PCaProfilter	entry_216	PRIMARY	-0.301391	0.895962	0	0.906958	0.246394	0.282749	0.294929	0.292719	0.29314	0.293711	0.29694	0.297616	0.295421	0.293088	0.298685	0.955047	0.104569	0.624236	0.217322
PCaProfilter	entry_1111	CRPC	0.075718	0.895694	0	0.543201	0.244479	0.283207	0.286292	0.283761	0.289827	0.29009	0.299745	0.304366	0.300405	0.297739	0.309726	0.953915	0.0489388	0.553069	0.191213
PCaProfilter	entry_1043	CRPC	-0.0176063	0.894924	0	0.76717	0.271454	0.300896	0.31693	0.326585	0.338412	0.344795	0.357659	0.361582	0.363405	0.363024	0.369625	0.967552	0.10124	0.563857	0.174714
PCaProfilter	entry_239	PRIMARY	-0.255538	0.893625	0	0.805825	0.209256	0.221735	0.230087	0.231674	0.229497	0.227285	0.232363	0.233844	0.228421	0.22509	0.232192	0.927208	0.0855869	0.6188	0.188412
PCaProfilter	entry_969	CRPC	-0.0126529	0.893615	0	0.773463	0.257485	0.289936	0.312879	0.32191	0.32797	0.333525	0.34374	0.346769	0.350102	0.348927	0.346565	0.961084	0.131557	0.557896	0.156509
PCaProfilter	entry_600	PRIMARY	-0.0881788	0.892637	0	0.967638	0.247228	0.257663	0.253092	0.246144	0.245945	0.244964	0.250469	0.254849	0.252316	0.24976	0.262938	0.955532	0.0930633	0.617589	0.136657
PCaProfilter	entry_974	CRPC	-0.0246442	0.892216	0	0.627023	0.257393	0.275972	0.26348	0.256955	0.259856	0.263571	0.259778	0.259685	0.263433	0.264153	0.273763	0.961037	0.139991	0.579442	0.16045
PCaProfilter	entry_759	PRIMARY	-0.186462	0.891043	0	0.546117	0.175814	0.175976	0.182612	0.18025	0.177381	0.174657	0.182473	0.187203	0.183238	0.183051	0.197474	0.887837	0.0627426	0.609241	0.143027
PCaProfilter	entry_918	CRPC	-0.062634	0.890138	0	0.805825	0.148356	0.165317	0.187593	0.202316	0.20917	0.209994	0.228236	0.237293	0.230069	0.224274	0.248658	0.840326	0.0850752	0.528097	0.146096
PCaProfilter	entry_1143	CRPC	-0.313843	0.889548	0	0.951456	0.343282	0.383634	0.398156	0.397977	0.404557	0.406895	0.419165	0.42656	0.423364	0.422876	0.435956	0.987277	0.212427	0.624236	0.242268
PCaProfilter	entry_944	CRPC	0.074282	0.888427	0	0.653901	0.147581	0.178817	0.197495	0.205014	0.216274	0.22247	0.236926	0.243204	0.241324	0.239627	0.246431	0.838731	0.0784217	0.360452	0.118023
PCaProfilter	entry_545	PRIMARY	-0.132879	0.887671	0	0.757282	0.165023	0.171864	0.174979	0.17232	0.171502	0.172178	0.170835	0.169328	0.17236	0.172994	0.169585	0.871106	0.076315	0.609241	0.127492
PCaProfilter	entry_575	PRIMARY	-0.151512	0.886104	0	0.838188	0.166282	0.193398	0.197471	0.197684	0.197406	0.196065	0.196883	0.200687	0.199275	0.200076	0.212593	0.873178	0.10079	0.624236	0.130456
PCaProfilter	entry_444	PRIMARY	-0.0434355	0.885691	0	0.659385	0.129255	0.166423	0.188797	0.192006	0.198698	0.205391	0.200757	0.199157	0.208835	0.208145	0.204033	0.796125	0.0373604	0.594437	0.149796
PCaProfilter	entry_1025	CRPC	-0.0787816	0.88498	0	0.683657	0.262056	0.240024	0.247764	0.237117	0.229386	0.225685	0.211708	0.202584	0.199936	0.197856	0.18462	0.963331	0.193604	0.57321	0.183983
PCaProfilter	entry_641	PRIMARY	-0.0919521	0.883671	0	0.660194	0.267371	0.32851	0.336959	0.327182	0.328159	0.332721	0.327657	0.323111	0.328355	0.330289	0.321647	0.965781	0.0734596	0.588851	0.15109
PCaProfilter	entry_440	PRIMARY	-0.245731	0.881921	0	0.651294	0.148828	0.19348	0.208426	0.207556	0.214828	0.220941	0.223522	0.222753	0.223715	0.223152	0.221746	0.841289	0.0529751	0.567454	0.13233
PCaProfilter	entry_1106	CRPC	-0.121397	0.881737	0	0.773463	0.3682	0.378284	0.380747	0.374405	0.372342	0.366284	0.373384	0.37695	0.366867	0.362621	0.384404	0.99081	0.29919	0.516058	0.250872
PCaProfilter	entry_1091	CRPC	-0.0460015	0.88166	0	0.805825	0.231819	0.238379	0.238517	0.239839	0.241173	0.239103	0.247356	0.253334	0.250121	0.24978	0.274221	0.945676	0.118502	0.557896	0.14557
PCaProfilter	entry_391	PRIMARY	-0.204025	0.881135	0	0.789644	0.165895	0.189988	0.211519	0.220526	0.22447	0.227272	0.2291	0.228379	0.231626	0.235152	0.238515	0.872546	0.0755907	0.624236	0.149215
PCaProfilter	entry_214	PRIMARY	-0.307191	0.880817	0	0.821197	0.162216	0.216269	0.226442	0.22597	0.232486	0.238183	0.240281	0.243354	0.245782	0.247333	0.254168	0.866365	0.076583	0.624236	0.123877
PCaProfilter	entry_978	CRPC	-0.14299	0.880505	0	0.755034	0.162526	0.198629	0.217077	0.215293	0.213237	0.210502	0.217459	0.222531	0.221169	0.221039	0.243919	0.866898	0.0633054	0.549053	0.151733
PCaProfilter	entry_265	PRIMARY	-0.260019	0.879516	0	0.894822	0.175133	0.18694	0.194336	0.197659	0.203249	0.208051	0.221443	0.225549	0.220039	0.215369	0.228285	0.886847	0.0633493	0.624236	0.143287
PCaProfilter	entry_171	Adjacent	-0.314895	0.878548	0	0.967638	0.225503	0.239923	0.237272	0.237558	0.238612	0.24019	0.251412	0.255245	0.250962	0.248658	0.256279	0.941035	0.159772	0.624236	0.150309
PCaProfilter	entry_385	PRIMARY	-0.113539	0.877935	0	0.935275	0.112636	0.144777	0.15383	0.159922	0.161381	0.161273	0.168612	0.171868	0.16791	0.165271	0.179866	0.748119	0.0727968	0.5969	0.0795417
PCaProfilter	entry_485	PRIMARY	-0.193699	0.877687	0	0.63781	0.200416	0.235199	0.250343	0.251422	0.252452	0.252	0.253881	0.256877	0.253586	0.251179	0.258794	0.91838	0.104442	0.609241	0.119038
PCaProfilter	entry_1162	CRPC	-0.216757	0.877084	0	0.685814	0.226155	0.241275	0.250551	0.252746	0.249507	0.24394	0.238681	0.236217	0.227844	0.217363	0.223549	0.941532	0.135922	0.581905	0.153939
PCaProfilter	entry_1201	CRPC	-0.170665	0.874222	0	0.198541	0.273642	0.349077	0.358214	0.356677	0.361276	0.365016	0.381865	0.389366	0.388	0.386644	0.397662	0.968463	0.113452	0.534265	0.147904
PCaProfilter	entry_466	PRIMARY	-0.215223	0.873999	0	0.805825	0.270064	0.293375	0.294986	0.293853	0.295307	0.295468	0.294188	0.293341	0.291883	0.290521	0.297556	0.96696	0.150362	0.609241	0.158316
PCaProfilter	entry_256	PRIMARY	-0.161524	0.873768	0	0.858414	0.267826	0.357369	0.375605	0.371842	0.374814	0.37559	0.378825	0.378101	0.3712	0.367686	0.376296	0.965983	0.114094	0.6188	0.155201
PCaProfilter	entry_602	PRIMARY	-0.107166	0.873439	0	0.788835	0.201225	0.251048	0.252152	0.244916	0.247119	0.248736	0.253303	0.257537	0.256278	0.254876	0.266228	0.91923	0.114521	0.624236	0.108117
PCaProfilter	entry_1095	CRPC	-0.0464994	0.873345	0	0.590615	0.31476	0.332089	0.351332	0.345808	0.343002	0.342427	0.333915	0.333431	0.334537	0.334212	0.343648	0.981544	0.296903	0.581905	0.194776
PCaProfilter	entry_911	CRPC	-0.00602583	0.872847	0	0.805825	0.277671	0.316183	0.299633	0.28447	0.285028	0.288097	0.271364	0.261976	0.267619	0.268736	0.270554	0.970075	0.122382	0.500761	0.154639
PCaProfilter	entry_559	PRIMARY	-0.332998	0.870625	0	0.935275	0.288697	0.320931	0.321042	0.313694	0.311841	0.308269	0.314334	0.321479	0.315339	0.312002	0.325524	0.974078	0.165077	0.6188	0.163715
PCaProfilter	entry_455	PRIMARY	-0.185801	0.870453	0	0.838188	0.192367	0.213939	0.21819	0.208759	0.20842	0.211132	0.211304	0.208059	0.204523	0.199759	0.202632	0.909423	0.0650492	0.624236	0.142804
PCaProfilter	entry_1183	CRPC	-0.0848666	0.869987	0	0.773463	0.385251	0.410267	0.395329	0.371746	0.363771	0.358644	0.344537	0.340369	0.337125	0.332032	0.332558	0.992644	0.282383	0.522206	0.176034
PCaProfilter	entry_626	PRIMARY	-0.175426	0.869967	0	0.773463	0.235655	0.277309	0.29362	0.292385	0.296193	0.300003	0.304646	0.306545	0.3072	0.307829	0.315055	0.948316	0.120209	0.609241	0.18743
PCaProfilter	entry_642	PRIMARY	-0.270664	0.86896	0	0.63781	0.224272	0.267321	0.271124	0.255613	0.257295	0.261696	0.261429	0.261179	0.265154	0.267093	0.26774	0.940086	0.125963	0.609241	0.127054
PCaProfilter	entry_347	PRIMARY	-0.261441	0.868521	0	0.87055	0.247625	0.303016	0.312638	0.304658	0.304891	0.30665	0.30082	0.291331	0.290459	0.287575	0.277059	0.955761	0.0965637	0.624236	0.199251
PCaProfilter	entry_182	PRIMARY	-0.287286	0.867476	0	0.854369	0.213149	0.244558	0.244923	0.238038	0.238796	0.241421	0.254402	0.260484	0.257052	0.255285	0.262744	0.930789	0.109506	0.537201	0.163259
PCaProfilter	entry_539	PRIMARY	-0.130029	0.867347	0	0.677184	0.159689	0.174533	0.172824	0.157124	0.156813	0.158061	0.158952	0.15995	0.157824	0.155446	0.162078	0.861952	0.0462557	0.594437	0.110462
PCaProfilter	entry_950	CRPC	-0.159599	0.867129	0	0.627023	0.22922	0.259492	0.271286	0.269338	0.272381	0.272515	0.272461	0.26872	0.264001	0.260195	0.272164	0.943812	0.14004	0.609241	0.139834
PCaProfilter	entry_1182	CRPC	0.0680225	0.867088	0	0.819579	0.295441	0.319569	0.321275	0.309089	0.304511	0.303331	0.284815	0.275918	0.274862	0.269526	0.261823	0.976259	0.181091	0.502843	0.137262
PCaProfilter	entry_648	PRIMARY	-0.0715216	0.867022	0	0.745146	0.231644	0.232389	0.231534	0.227447	0.228336	0.228654	0.226232	0.223081	0.220756	0.216791	0.221517	0.945553	0.0854245	0.609241	0.143189
PCaProfilter	entry_668	PRIMARY	-0.277479	0.866131	0	0.773463	0.131899	0.185505	0.210284	0.218513	0.221444	0.221607	0.23361	0.239693	0.23581	0.23435	0.246851	0.802892	0.049229	0.609241	0.143423
PCaProfilter	entry_578	PRIMARY	-0.37065	0.865981	0	0.967638	0.21151	0.225792	0.237963	0.246494	0.253074	0.255108	0.273884	0.287059	0.283199	0.28192	0.302912	0.929303	0.130545	0.624236	0.180422
PCaProfilter	entry_929	CRPC	-0.118731	0.865369	0	0.141907	0.172038	0.203126	0.225483	0.234406	0.239526	0.239982	0.251116	0.25766	0.253613	0.250269	0.26276	0.882242	0.0572406	0.486185	0.153552
PCaProfilter	entry_397	PRIMARY	-0.420173	0.865021	0	1	0.239436	0.268469	0.263218	0.253391	0.252995	0.252577	0.257351	0.259646	0.257714	0.256951	0.263793	0.950794	0.159425	0.624236	0.161162
PCaProfilter	entry_679	PRIMARY	-0.393049	0.863297	0	0.967638	0.220513	0.25085	0.261612	0.262012	0.261294	0.25674	0.263272	0.269127	0.260763	0.257766	0.278069	0.937091	0.134977	0.624236	0.145542
PCaProfilter	entry_891	CRPC	-0.0522678	0.861939	0	0.745146	0.18948	0.184878	0.18739	0.175169	0.169793	0.164773	0.167238	0.164262	0.155419	0.150629	0.159469	0.905979	0.0578237	0.579442	0.129808
PCaProfilter	entry_916	CRPC	-0.194568	0.861646	0	0.850324	0.194931	0.215861	0.235591	0.230384	0.224186	0.218083	0.219269	0.221469	0.218739	0.216046	0.23232	0.912377	0.0992699	0.560455	0.191805
PCaProfilter	entry_458	PRIMARY	-0.243845	0.861568	0	0.902913	0.183161	0.176511	0.177166	0.187999	0.194925	0.198046	0.214877	0.230009	0.227073	0.22533	0.240353	0.897982	0.240399	0.624236	0.0862645
PCaProfilter	entry_1086	CRPC	-0.250525	0.861561	0	0.75863	0.381615	0.390503	0.399978	0.394193	0.395913	0.400753	0.400874	0.401429	0.402201	0.401423	0.400248	0.992286	0.372012	0.609241	0.294832
PCaProfilter	entry_1185	CRPC	-0.0060966	0.861384	0	0.817961	0.210236	0.236274	0.251975	0.258548	0.256453	0.25315	0.254546	0.257798	0.252149	0.249576	0.258897	0.928127	0.114796	0.526033	0.137541
PCaProfilter	entry_890	CRPC	-0.0540908	0.861031	0	0.745146	0.18971	0.183594	0.185903	0.173571	0.167485	0.161906	0.164219	0.161267	0.152026	0.147067	0.156738	0.906258	0.0605463	0.579442	0.12906
PCaProfilter	entry_219	PRIMARY	-0.285813	0.860956	0	0.935275	0.181138	0.211025	0.205772	0.190204	0.18905	0.192133	0.186888	0.18295	0.184561	0.18579	0.184124	0.895283	0.0850674	0.624236	0.120259
PCaProfilter	entry_531	PRIMARY	-0.150911	0.860443	0	0.935275	0.205204	0.264236	0.282861	0.289484	0.295232	0.298328	0.303523	0.306638	0.304291	0.301937	0.304776	0.923286	0.105683	0.624236	0.142403
PCaProfilter	entry_1157	CRPC	-0.128177	0.859223	0	0.728964	0.210926	0.200669	0.222375	0.235649	0.242855	0.247627	0.267401	0.278766	0.280012	0.280233	0.29082	0.928766	0.151599	0.609241	0.158093
PCaProfilter	entry_1207	CRPC	-0.101842	0.858732	0	0.757282	0.235157	0.260641	0.26957	0.269683	0.267553	0.261968	0.255155	0.253559	0.24924	0.245176	0.24857	0.947981	0.226803	0.602594	0.115592
PCaProfilter	entry_304	PRIMARY	-0.304556	0.858536	0	0.935275	0.230021	0.208791	0.204042	0.199301	0.198806	0.19871	0.208653	0.215689	0.213527	0.212912	0.225061	0.944393	0.19618	0.624236	0.168108
PCaProfilter	entry_589	PRIMARY	-0.261081	0.858368	0	0.805825	0.202977	0.239464	0.245479	0.241492	0.244552	0.248375	0.251215	0.252904	0.255702	0.258238	0.25551	0.921041	0.171247	0.624236	0.121542
PCaProfilter	entry_1122	CRPC	-0.0049564	0.858004	0	0.967638	0.282245	0.339722	0.346189	0.337112	0.338487	0.339835	0.331349	0.323145	0.322078	0.319808	0.311572	0.971805	0.0959206	0.5969	0.16619
PCaProfilter	entry_937	CRPC	0.0670554	0.857253	0	0.664239	0.207263	0.264902	0.285523	0.297482	0.306137	0.309292	0.315046	0.308527	0.304151	0.298289	0.303764	0.925304	0.0454908	0.546032	0.186796
PCaProfilter	entry_406	PRIMARY	-0.201354	0.856257	0	0.773463	0.162495	0.178763	0.189838	0.189449	0.187628	0.187527	0.186363	0.184646	0.182083	0.177775	0.182741	0.866845	0.0533608	0.581905	0.14626
PCaProfilter	entry_672	PRIMARY	-0.225975	0.8556	0	0.773463	0.232355	0.259481	0.257117	0.243295	0.240361	0.236552	0.232188	0.231102	0.226417	0.224542	0.232806	0.946053	0.100867	0.609241	0.132081
PCaProfilter	entry_1101	CRPC	-0.167767	0.855308	0	0.667476	0.397049	0.498166	0.534	0.535359	0.549027	0.565314	0.561161	0.553012	0.571722	0.582798	0.55326	0.993694	0.144463	0.480913	0.231427
PCaProfilter	entry_709	PRIMARY	-0.271109	0.85503	0	0.805825	0.284262	0.286863	0.274637	0.260904	0.258137	0.258143	0.255459	0.252301	0.252173	0.250556	0.249453	0.972536	0.168216	0.557896	0.15517
PCaProfilter	entry_1090	CRPC	-0.179396	0.854996	0	0.788835	0.309596	0.344021	0.342044	0.329746	0.328284	0.327475	0.324337	0.320028	0.321304	0.322182	0.315415	0.980258	0.114112	0.565013	0.189687
PCaProfilter	entry_607	PRIMARY	-0.234153	0.854501	0	0.773463	0.199662	0.222354	0.222058	0.219956	0.221788	0.225452	0.226176	0.228776	0.22797	0.225149	0.229955	0.917579	0.122281	0.609241	0.125841
PCaProfilter	entry_1190	CRPC	0.0173478	0.854041	0	0.7411	0.327919	0.343195	0.339248	0.322739	0.311458	0.307237	0.293234	0.293357	0.297357	0.294223	0.294329	0.984454	0.197324	0.609241	0.115598
PCaProfilter	entry_590	PRIMARY	-0.250689	0.853698	0	0.935275	0.278762	0.298841	0.296909	0.289099	0.288798	0.292256	0.2949	0.296577	0.298357	0.298246	0.300176	0.970497	0.116709	0.624236	0.180437
PCaProfilter	entry_445	PRIMARY	-0.213173	0.853558	0	0.773463	0.142539	0.195817	0.213622	0.215536	0.219843	0.225813	0.218666	0.211573	0.214295	0.21318	0.206907	0.827966	0.0514551	0.609241	0.122798
PCaProfilter	entry_1052	CRPC	-0.155755	0.853388	0	0.805825	0.358863	0.390037	0.399332	0.400368	0.401157	0.398564	0.404811	0.40675	0.404902	0.402533	0.410559	0.989618	0.173224	0.528097	0.220687
PCaProfilter	entry_428	PRIMARY	-0.287344	0.85336	0	0.7411	0.174759	0.213696	0.212529	0.203163	0.204848	0.209901	0.21155	0.212968	0.215519	0.21684	0.21555	0.8863	0.125153	0.609241	0.12087
PCaProfilter	entry_475	PRIMARY	-0.136056	0.852976	0	0.765372	0.179851	0.19893	0.198411	0.178446	0.17558	0.177122	0.160651	0.149244	0.151945	0.150624	0.142946	0.893529	0.0663353	0.5969	0.127775
PCaProfilter	entry_1140	CRPC	-0.0700155	0.85237	0	0.647249	0.249002	0.325624	0.325209	0.304678	0.307927	0.31186	0.304949	0.298703	0.299952	0.301408	0.291449	0.956546	0.0547232	0.553114	0.157788
PCaProfilter	entry_477	PRIMARY	-0.233984	0.852337	0	0.935275	0.147859	0.144926	0.15053	0.157116	0.161045	0.163295	0.17939	0.188876	0.188358	0.189759	0.203583	0.839304	0.138879	0.624236	0.109547
PCaProfilter	entry_924	CRPC	-0.0385884	0.850598	0	0.696602	0.168423	0.199733	0.214504	0.223193	0.227205	0.227241	0.241182	0.247301	0.242339	0.239034	0.259446	0.876627	0.0651081	0.579442	0.158497
PCaProfilter	entry_226	PRIMARY	-0.309965	0.850446	0	0.935275	0.232112	0.240244	0.231136	0.22573	0.225963	0.227703	0.227552	0.225123	0.223252	0.22089	0.222003	0.945883	0.147145	0.624236	0.147165
PCaProfilter	entry_284	PRIMARY	-0.189984	0.849391	0	0.87055	0.226609	0.262612	0.271825	0.265036	0.265131	0.26739	0.263261	0.259688	0.254032	0.24903	0.245392	0.941876	0.109396	0.593659	0.125714
PCaProfilter	entry_1027	CRPC	-0.117029	0.849268	0	0.554207	0.206722	0.231361	0.249099	0.252672	0.257914	0.26242	0.263866	0.263306	0.263602	0.264008	0.260444	0.924779	0.116837	0.579442	0.133085
PCaProfilter	entry_652	PRIMARY	-0.269271	0.848716	0	0.834142	0.22771	0.25083	0.268937	0.277675	0.27983	0.278318	0.300941	0.316774	0.308663	0.30535	0.332014	0.9427	0.0919483	0.624236	0.150548
PCaProfilter	entry_567	PRIMARY	-0.276739	0.84858	0	0.75863	0.184611	0.196217	0.198192	0.193839	0.191683	0.192384	0.194544	0.193862	0.196021	0.195089	0.194831	0.899874	0.129633	0.609241	0.112532
PCaProfilter	entry_272	PRIMARY	-0.373899	0.848122	0	1	0.269977	0.301548	0.302291	0.291243	0.291491	0.294191	0.29936	0.302591	0.303716	0.304454	0.31697	0.966922	0.254421	0.624236	0.158647
PCaProfilter	entry_330	PRIMARY	-0.335428	0.846158	0	0.919094	0.177053	0.194714	0.196079	0.191399	0.191085	0.190909	0.191568	0.191891	0.187566	0.184917	0.18638	0.889615	0.231146	0.537201	0.0905473
PCaProfilter	entry_619	PRIMARY	-0.288014	0.845931	0	0.554207	0.252506	0.288336	0.280659	0.26124	0.257549	0.259857	0.254392	0.257162	0.259046	0.257964	0.258072	0.958481	0.124707	0.603805	0.102843
PCaProfilter	entry_382	PRIMARY	-0.381935	0.845121	0	0.967638	0.155044	0.195669	0.205935	0.208485	0.212266	0.215352	0.223653	0.229792	0.230336	0.232047	0.242338	0.85346	0.0887924	0.624236	0.128539
PCaProfilter	entry_1144	CRPC	-0.110357	0.844793	0	0.158088	0.215487	0.274122	0.280185	0.283129	0.287142	0.289221	0.306655	0.31476	0.310721	0.312697	0.323267	0.932855	0.104199	0.462598	0.11356
PCaProfilter	entry_897	CRPC	-0.156422	0.844652	0	0.805825	0.260387	0.324914	0.336527	0.324841	0.322763	0.321302	0.319719	0.315316	0.313721	0.310701	0.308729	0.962526	0.155373	0.609241	0.151452
PCaProfilter	entry_441	PRIMARY	-0.14837	0.844017	0	0.902913	0.183646	0.171616	0.170874	0.17521	0.18094	0.187255	0.19411	0.200402	0.200899	0.19864	0.205684	0.898619	0.0622347	0.624236	0.100315
PCaProfilter	entry_896	CRPC	-0.160564	0.842704	0	0.805825	0.258756	0.327679	0.342412	0.333829	0.333687	0.333529	0.333693	0.330316	0.329583	0.327238	0.32543	0.961722	0.154921	0.609241	0.150362
PCaProfilter	entry_363	PRIMARY	-0.272222	0.842575	0	0.894822	0.112223	0.134745	0.152976	0.16417	0.170011	0.17381	0.181862	0.191299	0.192607	0.195035	0.210666	0.746797	0.100192	0.624236	0.0952087
PCaProfilter	entry_675	PRIMARY	-0.346756	0.842541	0	0.805825	0.229059	0.282704	0.290033	0.280436	0.282634	0.285654	0.286021	0.284193	0.286471	0.287302	0.287011	0.943695	0.122597	0.609241	0.135483
PCaProfilter	entry_1169	CRPC	-0.159521	0.840261	0	0.706041	0.220623	0.307079	0.338098	0.34492	0.349566	0.350473	0.355975	0.350337	0.341226	0.333664	0.338163	0.937181	0.0784688	0.552107	0.110439
PCaProfilter	entry_1127	CRPC	-0.220751	0.839215	0	0.687702	0.234626	0.254455	0.267475	0.267178	0.266998	0.266825	0.273562	0.278956	0.274285	0.273129	0.289077	0.947621	0.117588	0.447201	0.12223
PCaProfilter	entry_21	NORMAL	-0.471862	0.839176	0	0.46521	0.3533	0.358211	0.362366	0.362198	0.35272	0.340887	0.348596	0.351092	0.33794	0.329689	0.348616	0.988836	0.216239	0.438886	0.208647
PCaProfilter	entry_833	PRIMARY	-0.297924	0.838282	0	0.805825	0.206445	0.258008	0.274885	0.276069	0.277576	0.274829	0.275287	0.277703	0.274611	0.274894	0.285044	0.924509	0.152126	0.609241	0.153597
PCaProfilter	entry_380	PRIMARY	-0.111385	0.838082	0	0.838188	0.19162	0.228001	0.238086	0.235506	0.235881	0.233278	0.236973	0.240098	0.237746	0.23748	0.245828	0.908544	0.0595703	0.624236	0.162145
PCaProfilter	entry_1053	CRPC	-0.397711	0.837645	0	0.773463	0.24059	0.258239	0.268198	0.269244	0.27309	0.276516	0.284766	0.287232	0.288562	0.288886	0.291135	0.951526	0.144065	0.609241	0.139407
PCaProfilter	entry_201	PRIMARY	-0.326503	0.836616	0	0.93123	0.210952	0.278222	0.303035	0.306452	0.312028	0.315197	0.32373	0.323581	0.319101	0.318414	0.324938	0.92879	0.0924873	0.624236	0.190621
PCaProfilter	entry_640	PRIMARY	-0.244909	0.836465	0	0.63781	0.0973943	0.143332	0.153144	0.148147	0.148535	0.151895	0.149642	0.14445	0.149082	0.149841	0.140285	0.694568	0.0636065	0.609241	0.100535
PCaProfilter	entry_624	PRIMARY	-0.279401	0.836309	0	0.773463	0.182761	0.222215	0.22829	0.22259	0.222463	0.22322	0.232867	0.238187	0.238633	0.240417	0.247255	0.897454	0.0841162	0.609241	0.111286
PCaProfilter	entry_480	PRIMARY	-0.0495805	0.836238	0	0.771036	0.202278	0.216377	0.209539	0.197259	0.194684	0.195843	0.185601	0.176133	0.175409	0.17046	0.159965	0.920323	0.0713962	0.578665	0.0893667
PCaProfilter	entry_832	PRIMARY	-0.307901	0.835732	0	0.805825	0.20716	0.260254	0.277964	0.280389	0.283172	0.281239	0.282748	0.28597	0.283068	0.283483	0.294094	0.925205	0.153678	0.609241	0.151994
PCaProfilter	entry_395	PRIMARY	-0.4432	0.834589	0	0.886731	0.243262	0.25952	0.264589	0.273873	0.281372	0.287691	0.306528	0.314839	0.315067	0.316352	0.324692	0.95318	0.170436	0.624236	0.164957
PCaProfilter	entry_283	PRIMARY	-0.370755	0.834228	0	0.691748	0.172518	0.203192	0.212614	0.210271	0.214776	0.217346	0.223092	0.225517	0.223585	0.224658	0.236587	0.882968	0.169207	0.624236	0.12216
PCaProfilter	entry_1109	CRPC	-0.230036	0.833333	0	0.86246	0.347683	0.439	0.470066	0.473801	0.47919	0.481146	0.484507	0.483761	0.482111	0.478994	0.487768	0.987987	0.172249	0.624236	0.176523
PCaProfilter	entry_403	PRIMARY	-0.346336	0.832892	0	0.920442	0.156469	0.196164	0.200937	0.20124	0.204068	0.204718	0.211143	0.212221	0.208766	0.207495	0.21197	0.856118	0.101206	0.624236	0.125479
PCaProfilter	entry_379	PRIMARY	-0.36454	0.832827	0	0.967638	0.175536	0.212054	0.214441	0.212067	0.213005	0.214338	0.217942	0.2212	0.221204	0.221809	0.229182	0.887434	0.114879	0.624236	0.115606
PCaProfilter	entry_519	PRIMARY	-0.366295	0.832542	0	0.967638	0.16125	0.194456	0.191249	0.187141	0.182436	0.177612	0.186989	0.195554	0.191291	0.189318	0.208203	0.864694	0.113574	0.624236	0.106418
PCaProfilter	entry_669	PRIMARY	-0.291747	0.832291	0	0.7411	0.0945371	0.150697	0.168188	0.16032	0.162354	0.166477	0.165363	0.165133	0.169947	0.171916	0.166373	0.683374	0.0443384	0.609241	0.0705312
PCaProfilter	entry_554	PRIMARY	-0.235489	0.832005	0	0.935275	0.13822	0.188695	0.200628	0.192378	0.19555	0.200082	0.198578	0.194885	0.198937	0.200259	0.191443	0.818188	0.09155	0.624236	0.0962201
PCaProfilter	entry_483	PRIMARY	-0.31298	0.831562	0	0.87055	0.230879	0.253167	0.263702	0.265261	0.267366	0.268887	0.280404	0.286842	0.286263	0.286039	0.300282	0.945009	0.126012	0.624236	0.137663
PCaProfilter	entry_221	PRIMARY	-0.272322	0.831436	0	0.935275	0.172158	0.228894	0.222802	0.204728	0.204623	0.205682	0.202429	0.203662	0.204923	0.207592	0.210253	0.882424	0.0930694	0.624236	0.0920439
PCaProfilter	entry_910	CRPC	-0.252302	0.831093	0	0.805825	0.233396	0.269733	0.28983	0.292293	0.299228	0.308276	0.310661	0.311437	0.320971	0.325003	0.316586	0.946778	0.176922	0.579442	0.161489
PCaProfilter	entry_1152	CRPC	-0.0483754	0.831067	0	0.902913	0.305846	0.303594	0.302407	0.301682	0.300608	0.298476	0.304071	0.307737	0.303067	0.300366	0.305028	0.979269	0.193114	0.537201	0.173556
PCaProfilter	entry_581	PRIMARY	-0.357588	0.831001	0	0.967638	0.190259	0.2157	0.21265	0.208024	0.208083	0.209091	0.219318	0.22482	0.22523	0.22669	0.233931	0.906921	0.117247	0.624236	0.111433
PCaProfilter	entry_419	PRIMARY	-0.317723	0.830741	0	0.902913	0.157072	0.191989	0.20003	0.19333	0.196525	0.204559	0.203216	0.204446	0.208808	0.210667	0.204237	0.857229	0.0721397	0.624236	0.0920445
PCaProfilter	entry_723	PRIMARY	-0.320523	0.830684	0	0.805825	0.258936	0.281089	0.27933	0.258014	0.24936	0.244	0.241919	0.238224	0.232805	0.229331	0.234495	0.961812	0.105563	0.590825	0.171131
PCaProfilter	entry_388	PRIMARY	-0.152103	0.830199	0	0.756472	0.0992717	0.151974	0.163771	0.167829	0.172876	0.174918	0.172372	0.167209	0.171599	0.17685	0.168072	0.701715	0.0312574	0.57289	0.0870098
PCaProfilter	entry_583	PRIMARY	-0.308461	0.830098	0	0.805825	0.282396	0.338693	0.333878	0.322583	0.327546	0.333024	0.329057	0.325253	0.328116	0.328596	0.327381	0.971861	0.140998	0.609241	0.148114
PCaProfilter	entry_702	PRIMARY	-0.331291	0.830026	0	0.805825	0.21336	0.254758	0.262601	0.258229	0.258022	0.258779	0.26164	0.262975	0.262647	0.263588	0.263968	0.930978	0.102834	0.609241	0.128106
PCaProfilter	entry_1042	CRPC	-0.20415	0.829936	0	0.627023	0.14708	0.202452	0.225591	0.244465	0.256553	0.264428	0.281551	0.291538	0.289645	0.289983	0.308724	0.83769	0.12271	0.609241	0.0706755
PCaProfilter	entry_306	PRIMARY	-0.279032	0.829418	0	0.967638	0.131613	0.153177	0.157826	0.164167	0.169252	0.173492	0.187664	0.196222	0.195232	0.195238	0.208862	0.80217	0.0845972	0.624236	0.101587
PCaProfilter	entry_568	PRIMARY	-0.233193	0.828408	0	0.773463	0.17628	0.151039	0.162364	0.168275	0.167121	0.163204	0.174283	0.180333	0.173881	0.170548	0.194086	0.888509	0.11114	0.581905	0.146103
PCaProfilter	entry_447	PRIMARY	-0.0787647	0.828147	0	0.935275	0.159131	0.197596	0.203661	0.201263	0.202667	0.205355	0.203942	0.200797	0.200914	0.198581	0.193957	0.860957	0.0537723	0.624236	0.0895893
PCaProfilter	entry_1211	CRPC	-0.127432	0.826856	0	0.73301	0.29244	0.328442	0.34163	0.338361	0.337643	0.339391	0.329432	0.326604	0.326993	0.32415	0.324174	0.975312	0.218229	0.581905	0.14827
PCaProfilter	entry_1148	CRPC	-0.0769519	0.826686	0	0.637271	0.296493	0.357653	0.381632	0.385106	0.385065	0.379864	0.379233	0.381111	0.376881	0.372977	0.388303	0.976582	0.188158	0.581905	0.153391
PCaProfilter	entry_560	PRIMARY	-0.31552	0.826551	0	0.805825	0.165517	0.201981	0.214309	0.212971	0.216107	0.219641	0.220273	0.219059	0.221209	0.22277	0.220698	0.871924	0.0899962	0.557896	0.096852
PCaProfilter	entry_233	PRIMARY	-0.313941	0.826201	0	0.967638	0.175991	0.177301	0.187091	0.191965	0.195249	0.197646	0.212194	0.221115	0.21915	0.219537	0.23074	0.888093	0.114698	0.624236	0.129971
PCaProfilter	entry_378	PRIMARY	-0.364688	0.825676	0	0.967638	0.149647	0.212797	0.218669	0.212623	0.213392	0.21716	0.21718	0.218879	0.223158	0.225333	0.221129	0.842946	0.110892	0.624236	0.105232
PCaProfilter	entry_268	PRIMARY	-0.279927	0.825551	0	0.93932	0.160086	0.184298	0.188133	0.184611	0.184222	0.183681	0.190111	0.193124	0.18883	0.186731	0.199465	0.862655	0.0774067	0.624236	0.108653
PCaProfilter	entry_622	PRIMARY	-0.456481	0.825372	0	0.838188	0.201722	0.201722	0.210262	0.217455	0.219406	0.219864	0.23067	0.237274	0.234881	0.233495	0.24232	0.919747	0.146223	0.609241	0.13179
PCaProfilter	entry_656	PRIMARY	-0.371193	0.825231	0	0.7411	0.210826	0.233407	0.237509	0.230523	0.222195	0.214787	0.222609	0.228063	0.217457	0.211953	0.229842	0.928674	0.143381	0.603805	0.137727
PCaProfilter	entry_769	PRIMARY	-0.275975	0.825209	0	0.902913	0.214565	0.329403	0.338833	0.339837	0.352194	0.357094	0.365443	0.368689	0.366568	0.369675	0.380892	0.932048	0.0999472	0.509865	0.146261
PCaProfilter	entry_333	PRIMARY	-0.315462	0.825126	0	0.86246	0.147402	0.157481	0.174107	0.183802	0.187577	0.189017	0.207039	0.217093	0.209908	0.206878	0.221743	0.838359	0.126584	0.624236	0.114143
PCaProfilter	entry_691	PRIMARY	-0.389376	0.824528	0	0.805825	0.23789	0.256731	0.268567	0.267376	0.2673	0.267961	0.276144	0.281763	0.280183	0.278956	0.285031	0.949795	0.108225	0.609241	0.131073
PCaProfilter	entry_666	PRIMARY	-0.45633	0.824407	0	0.773463	0.208831	0.2571	0.265939	0.265983	0.269313	0.269885	0.280234	0.286117	0.283041	0.28331	0.290808	0.926806	0.116583	0.609241	0.12731
PCaProfilter	entry_246	PRIMARY	-0.306011	0.824231	0	0.935275	0.204242	0.21489	0.211251	0.207496	0.209105	0.212045	0.220505	0.223138	0.222753	0.222251	0.227579	0.922324	0.118778	0.624236	0.131001
PCaProfilter	entry_471	PRIMARY	-0.4209	0.823119	0	0.967638	0.192084	0.258633	0.271936	0.274106	0.28463	0.292989	0.299395	0.301865	0.309291	0.314109	0.314439	0.909091	0.153533	0.624236	0.151324
PCaProfilter	entry_908	CRPC	0.0157396	0.823036	0	0.919094	0.19349	0.221194	0.23876	0.240322	0.248898	0.256023	0.260326	0.259775	0.262232	0.260748	0.257842	0.910728	0.10807	0.545555	0.106157
PCaProfilter	entry_319	PRIMARY	-0.410159	0.822692	0	0.87055	0.242048	0.24542	0.234191	0.219313	0.210922	0.205101	0.207123	0.21246	0.208776	0.208067	0.222638	0.952435	0.230461	0.601848	0.114418
PCaProfilter	entry_231	PRIMARY	-0.323566	0.822315	0	0.935275	0.144678	0.178476	0.184918	0.182188	0.185406	0.187611	0.191689	0.187874	0.18582	0.18263	0.180528	0.832616	0.103676	0.624236	0.10591
PCaProfilter	entry_1035	CRPC	-0.126163	0.822261	0	0.799622	0.27324	0.377606	0.432244	0.471167	0.502614	0.525412	0.56088	0.574942	0.584805	0.592084	0.591519	0.968298	0.197268	0.624236	0.192542
PCaProfilter	entry_184	PRIMARY	-0.345457	0.821766	0	0.838188	0.161983	0.176488	0.169847	0.159331	0.158952	0.159855	0.161549	0.160052	0.155941	0.153364	0.154694	0.865964	0.087997	0.624236	0.0984232
PCaProfilter	entry_1061	CRPC	-0.221301	0.821653	0	0.519597	0.221175	0.241512	0.251167	0.25525	0.259203	0.26211	0.265556	0.266655	0.268177	0.266713	0.276119	0.937629	0.111015	0.419329	0.135899
PCaProfilter	entry_225	PRIMARY	-0.29918	0.821414	0	0.7411	0.159656	0.202117	0.214097	0.219098	0.226101	0.232401	0.242932	0.248362	0.247473	0.248085	0.252516	0.861892	0.090016	0.578665	0.104984
PCaProfilter	entry_325	PRIMARY	-0.323656	0.820641	0	0.935275	0.196215	0.212658	0.206932	0.204624	0.205731	0.205013	0.212415	0.215959	0.211516	0.210552	0.220107	0.91382	0.178357	0.624236	0.0976954
PCaProfilter	entry_760	PRIMARY	-0.376387	0.820373	0	0.797735	0.21473	0.23476	0.236786	0.232935	0.2362	0.240578	0.251138	0.254041	0.254557	0.255741	0.257736	0.932193	0.13472	0.624236	0.103743
PCaProfilter	entry_181	PRIMARY	-0.233079	0.8189	0	0.967638	0.194079	0.225435	0.237733	0.251329	0.264629	0.272691	0.291785	0.308174	0.310588	0.313215	0.333466	0.911406	0.11163	0.593659	0.0910167
PCaProfilter	entry_1083	CRPC	-0.17125	0.818674	0	0.769417	0.202202	0.248222	0.270476	0.277186	0.276527	0.277267	0.273562	0.265422	0.259214	0.253443	0.25964	0.920245	0.0638374	0.442622	0.18112
PCaProfilter	entry_482	PRIMARY	-0.363179	0.818043	0	0.87055	0.222254	0.247532	0.250131	0.247546	0.249143	0.251765	0.257931	0.260891	0.260078	0.260456	0.263072	0.938496	0.148419	0.624236	0.135683
PCaProfilter	entry_281	PRIMARY	-0.276992	0.817767	0	0.935275	0.155438	0.160576	0.163888	0.165623	0.171169	0.176709	0.186661	0.192245	0.192158	0.192434	0.201467	0.8542	0.0989929	0.624236	0.0961555
PCaProfilter	entry_199	PRIMARY	-0.395797	0.817585	0	0.967638	0.209242	0.231199	0.236551	0.233898	0.236136	0.238183	0.247897	0.253818	0.25194	0.251626	0.260222	0.927195	0.138299	0.624236	0.127408
PCaProfilter	entry_623	PRIMARY	-0.384908	0.816926	0	0.773463	0.212704	0.253701	0.262127	0.259794	0.264904	0.267736	0.276858	0.2806	0.280348	0.282031	0.287118	0.930388	0.0915135	0.586853	0.13235
PCaProfilter	entry_615	PRIMARY	-0.223032	0.816764	0	0.756472	0.157795	0.20112	0.204593	0.199367	0.200938	0.203704	0.210924	0.217075	0.222404	0.226405	0.235171	0.858549	0.109515	0.5969	0.098322
PCaProfilter	entry_536	PRIMARY	-0.418325	0.816705	0	0.935275	0.169392	0.193855	0.19994	0.201423	0.203252	0.20359	0.213542	0.221517	0.218218	0.216393	0.233525	0.878157	0.120609	0.624236	0.0990283
PCaProfilter	entry_894	CRPC	-0.16512	0.816389	0	0.773463	0.202745	0.271071	0.284712	0.28005	0.277469	0.273517	0.276124	0.277646	0.271459	0.267165	0.273388	0.920803	0.122877	0.609241	0.102226
PCaProfilter	entry_489	PRIMARY	-0.159287	0.815803	0	0.773463	0.170853	0.202535	0.20521	0.197534	0.19572	0.197179	0.195616	0.191173	0.191526	0.189622	0.192974	0.880429	0.11426	0.557896	0.079104
PCaProfilter	entry_249	PRIMARY	-0.465595	0.81578	0	0.967638	0.209208	0.230568	0.235197	0.241013	0.244309	0.247283	0.256813	0.264925	0.263787	0.26344	0.272961	0.927163	0.185588	0.593659	0.106063
PCaProfilter	entry_895	CRPC	-0.156199	0.815149	0	0.773463	0.20304	0.268533	0.280037	0.273892	0.270436	0.266052	0.266591	0.266751	0.260622	0.256026	0.261325	0.921105	0.123674	0.609241	0.101986
PCaProfilter	entry_202	PRIMARY	-0.311671	0.815112	0	0.773463	0.175679	0.218885	0.214782	0.202575	0.198934	0.199861	0.19152	0.188224	0.186526	0.184667	0.187552	0.887642	0.143464	0.578665	0.0814398
PCaProfilter	entry_1139	CRPC	-0.111244	0.815084	0	0.7411	0.239036	0.315037	0.338056	0.32834	0.329934	0.333507	0.312616	0.300074	0.302016	0.299986	0.286853	0.950537	0.134034	0.609241	0.0860941
PCaProfilter	entry_1063	CRPC	-0.194251	0.815016	0	0.765372	0.213838	0.245032	0.24511	0.257131	0.261791	0.264162	0.280326	0.29245	0.294795	0.298104	0.310476	0.931404	0.117195	0.534894	0.129177
PCaProfilter	entry_1188	CRPC	-0.0582491	0.813944	0	0.69822	0.115507	0.156516	0.175706	0.179414	0.18247	0.186211	0.192815	0.195615	0.191793	0.189124	0.195453	0.757133	0.102779	0.559302	0.0510039
PCaProfilter	entry_254	PRIMARY	-0.375013	0.813663	0	0.967638	0.191563	0.211921	0.20629	0.197027	0.198651	0.200654	0.205353	0.20625	0.205222	0.205039	0.207565	0.908476	0.139354	0.624236	0.119699
PCaProfilter	entry_218	PRIMARY	-0.316434	0.813627	0	0.805825	0.212558	0.231624	0.250731	0.254141	0.256197	0.257941	0.266062	0.268043	0.263156	0.259237	0.270655	0.930257	0.102791	0.609241	0.165555
PCaProfilter	entry_401	PRIMARY	-0.277585	0.813452	0	0.967638	0.219189	0.282656	0.28338	0.273771	0.278448	0.283483	0.278772	0.274439	0.281172	0.284349	0.279382	0.936002	0.171976	0.624236	0.0962525
PCaProfilter	entry_625	PRIMARY	-0.393901	0.813415	0	0.777508	0.273858	0.318662	0.331503	0.329681	0.331347	0.334425	0.335974	0.330703	0.330015	0.32739	0.326658	0.968552	0.129419	0.609241	0.178741
PCaProfilter	entry_516	PRIMARY	-0.231128	0.813323	0	0.773463	0.158278	0.193201	0.203169	0.204622	0.206743	0.207303	0.211498	0.215727	0.215112	0.213017	0.222236	0.859424	0.0985253	0.609241	0.0842317
PCaProfilter	entry_1089	CRPC	-0.205196	0.813304	0	0.805825	0.45179	0.436619	0.453075	0.456588	0.462155	0.46824	0.472841	0.479318	0.486005	0.490255	0.493184	0.996916	0.567913	0.522206	0.309056
PCaProfilter	entry_593	PRIMARY	-0.25636	0.81324	0	0.805825	0.190675	0.242638	0.250627	0.24033	0.24132	0.242091	0.242464	0.239153	0.237612	0.236611	0.236904	0.90742	0.0814694	0.609241	0.135406
PCaProfilter	entry_305	PRIMARY	-0.400641	0.813169	0	0.902913	0.129225	0.161985	0.172979	0.173817	0.178225	0.182226	0.190373	0.188669	0.187771	0.187765	0.192355	0.796049	0.0887379	0.624236	0.106818
PCaProfilter	entry_180	PRIMARY	-0.461835	0.812754	0	0.967638	0.215543	0.198918	0.1867	0.185288	0.1843	0.183161	0.190616	0.195762	0.189834	0.187191	0.198445	0.932903	0.204361	0.624236	0.123088
PCaProfilter	entry_540	PRIMARY	-0.300073	0.812203	0	0.838188	0.117249	0.157537	0.163374	0.169167	0.174203	0.17642	0.178035	0.17641	0.176274	0.176548	0.175227	0.762449	0.0950997	0.624236	0.0882605
PCaProfilter	entry_595	PRIMARY	-0.180558	0.812087	0	0.797735	0.154581	0.196817	0.213847	0.216343	0.219281	0.219482	0.216332	0.214909	0.213462	0.210845	0.207992	0.852586	0.10936	0.563861	0.0658048
PCaProfilter	entry_279	PRIMARY	-0.288737	0.81132	0	0.809871	0.135693	0.131101	0.135737	0.137137	0.138304	0.138321	0.148562	0.151053	0.144187	0.140027	0.151034	0.812217	0.0681625	0.624236	0.0982988
PCaProfilter	entry_320	PRIMARY	-0.367035	0.810156	0	0.87055	0.190582	0.185709	0.184219	0.184652	0.185888	0.18695	0.192708	0.196826	0.196142	0.195242	0.204777	0.907309	0.112717	0.624236	0.128525
PCaProfilter	entry_754	PRIMARY	-0.325495	0.810073	0	0.7411	0.155054	0.167638	0.176968	0.173937	0.175213	0.17835	0.192144	0.198472	0.196241	0.196755	0.202176	0.853479	0.0870569	0.494871	0.10252
PCaProfilter	entry_946	CRPC	-0.243659	0.809917	0	0.805825	0.195585	0.212403	0.2348	0.243649	0.251395	0.258018	0.273825	0.280559	0.28339	0.284671	0.289749	0.913115	0.18166	0.609241	0.136095
PCaProfilter	entry_255	PRIMARY	-0.367229	0.809394	0	0.935275	0.200565	0.228965	0.233404	0.227073	0.229141	0.232948	0.236638	0.239101	0.240271	0.242094	0.241777	0.918537	0.104891	0.624236	0.121278
PCaProfilter	entry_321	PRIMARY	-0.282826	0.808351	0	0.737055	0.102705	0.0866645	0.0910083	0.0992988	0.101203	0.0997112	0.123151	0.1397	0.133881	0.132316	0.155966	0.71437	0.0684596	0.578665	0.0660099
PCaProfilter	entry_756	PRIMARY	-0.385909	0.808343	0	0.805825	0.122737	0.164198	0.181047	0.186715	0.189586	0.189484	0.19864	0.204368	0.20318	0.205785	0.225481	0.778466	0.0607286	0.609241	0.120833
PCaProfilter	entry_425	PRIMARY	-0.271131	0.808153	0	0.777508	0.16653	0.173985	0.184124	0.180691	0.18617	0.193442	0.199379	0.204479	0.20449	0.204574	0.207446	0.873583	0.0591018	0.609241	0.101897
PCaProfilter	entry_257	PRIMARY	-0.396858	0.807856	0	0.935275	0.194814	0.227049	0.232432	0.234064	0.235642	0.238241	0.251115	0.256941	0.255545	0.256273	0.263055	0.912244	0.121335	0.593659	0.12022
PCaProfilter	entry_235	PRIMARY	-0.361979	0.807771	0	0.935275	0.146411	0.139123	0.136791	0.141167	0.147772	0.154808	0.167904	0.174591	0.173956	0.174354	0.184102	0.836292	0.10017	0.593659	0.0851727
PCaProfilter	entry_779	PRIMARY	-0.198901	0.807647	0	0.773463	0.218468	0.210146	0.218104	0.211534	0.205359	0.198547	0.18489	0.174506	0.165213	0.157155	0.161661	0.935401	0.11477	0.609241	0.148085
PCaProfilter	entry_534	PRIMARY	-0.194781	0.807615	0	0.773463	0.141564	0.168668	0.18311	0.188045	0.193876	0.19917	0.206162	0.207727	0.205776	0.202106	0.208274	0.825804	0.0435215	0.578665	0.0909224
PCaProfilter	entry_688	PRIMARY	-0.387261	0.807504	0	0.63781	0.182111	0.210428	0.219581	0.21868	0.219769	0.220236	0.232295	0.238776	0.236192	0.235598	0.251387	0.896591	0.111194	0.609241	0.114719
PCaProfilter	entry_310	PRIMARY	-0.472791	0.807094	0	0.935275	0.132707	0.138291	0.143235	0.148109	0.150145	0.150927	0.164326	0.172022	0.170449	0.171106	0.182215	0.804915	0.117928	0.624236	0.108732
PCaProfilter	entry_541	PRIMARY	-0.254147	0.806933	0	0.838188	0.185945	0.206525	0.212763	0.208908	0.207621	0.20778	0.212628	0.214242	0.209328	0.204104	0.20927	0.901585	0.0853371	0.624236	0.0921892
PCaProfilter	entry_387	PRIMARY	-0.496176	0.806884	0	1	0.207344	0.242063	0.24571	0.246908	0.248899	0.248894	0.258853	0.264591	0.260921	0.259059	0.272027	0.925382	0.124015	0.624236	0.143105
PCaProfilter	entry_232	PRIMARY	-0.279876	0.806771	0	0.789644	0.164243	0.185783	0.186208	0.177481	0.179829	0.186168	0.183942	0.179171	0.180503	0.179934	0.175632	0.869806	0.0682429	0.624236	0.0996882
PCaProfilter	entry_328	PRIMARY	-0.283963	0.80666	0	0.967638	0.117832	0.144591	0.140847	0.135798	0.138268	0.142555	0.147158	0.147988	0.148679	0.149352	0.148812	0.764201	0.121273	0.624236	0.079511
PCaProfilter	entry_370	PRIMARY	-0.282643	0.806364	0	0.935275	0.156123	0.190586	0.198695	0.196305	0.199435	0.203582	0.207254	0.210362	0.210577	0.20945	0.210771	0.855478	0.114087	0.624236	0.0973968
PCaProfilter	entry_415	PRIMARY	-0.356508	0.805774	0	0.851942	0.159265	0.158813	0.15403	0.147008	0.155979	0.165382	0.169219	0.178544	0.184884	0.189355	0.200149	0.861196	0.144721	0.599437	0.0981535
PCaProfilter	entry_430	PRIMARY	-0.417245	0.805199	0	0.967638	0.175075	0.197606	0.200488	0.202447	0.208011	0.213619	0.228155	0.237449	0.240966	0.244612	0.24788	0.886763	0.129813	0.624236	0.114749
PCaProfilter	entry_505	PRIMARY	-0.364269	0.805008	0	0.838188	0.212562	0.250856	0.268915	0.274294	0.27481	0.272352	0.286549	0.294884	0.288862	0.28622	0.305151	0.93026	0.153027	0.509865	0.150718
PCaProfilter	entry_449	PRIMARY	-0.234589	0.80459	0	0.830097	0.16275	0.207211	0.197229	0.176183	0.175052	0.180774	0.175168	0.171624	0.176435	0.17586	0.169736	0.867281	0.0657431	0.624236	0.0650427
PCaProfilter	entry_629	PRIMARY	-0.211797	0.804518	0	0.935275	0.15701	0.212246	0.234861	0.237521	0.246364	0.255216	0.253433	0.253459	0.25621	0.255547	0.255665	0.857115	0.079256	0.5969	0.0909631
PCaProfilter	entry_637	PRIMARY	-0.363649	0.804516	0	0.805825	0.211566	0.211045	0.219307	0.225754	0.227162	0.22783	0.241297	0.250655	0.244937	0.242538	0.257602	0.929355	0.159425	0.609241	0.132604
PCaProfilter	entry_839	PRIMARY	-0.463718	0.804345	0	0.805825	0.246285	0.276012	0.282529	0.283947	0.290471	0.295813	0.301306	0.308129	0.310582	0.313757	0.322618	0.954984	0.220772	0.609241	0.137033
PCaProfilter	entry_1056	CRPC	-0.0906335	0.804191	0	0.835761	0.133294	0.228284	0.267058	0.284005	0.302114	0.310476	0.323628	0.337503	0.340918	0.344609	0.361489	0.806372	0.0511504	0.56008	0.0782778
PCaProfilter	entry_827	PRIMARY	-0.311053	0.803913	0	0.805825	0.254696	0.307299	0.319657	0.31368	0.314615	0.311702	0.309959	0.308187	0.303229	0.30141	0.305362	0.959647	0.185016	0.557896	0.13466
PCaProfilter	entry_247	PRIMARY	-0.338354	0.803463	0	0.902913	0.123609	0.13517	0.133716	0.128038	0.128853	0.131489	0.134586	0.135513	0.13529	0.136165	0.139641	0.780911	0.113675	0.624236	0.0897098
PCaProfilter	entry_807	PRIMARY	-0.320758	0.803415	0	0.805825	0.217417	0.242268	0.249668	0.243374	0.242869	0.242601	0.246593	0.246415	0.244741	0.243771	0.246322	0.934515	0.124682	0.609241	0.164098
PCaProfilter	entry_510	PRIMARY	-0.329089	0.803306	0	0.935275	0.185936	0.2219	0.229479	0.226091	0.228413	0.230916	0.234543	0.235418	0.233027	0.231028	0.235046	0.901573	0.11423	0.624236	0.10369
PCaProfilter	entry_838	PRIMARY	-0.464296	0.803303	0	0.805825	0.247028	0.277649	0.284419	0.286458	0.29387	0.299827	0.305751	0.313028	0.315683	0.318862	0.327695	0.955416	0.223495	0.609241	0.135933
PCaProfilter	entry_563	PRIMARY	-0.198064	0.80322	0	0.773463	0.144954	0.158203	0.165883	0.176064	0.178336	0.178367	0.190414	0.198419	0.19897	0.199373	0.212625	0.833207	0.0904425	0.609241	0.0864707
PCaProfilter	entry_437	PRIMARY	-0.395455	0.803136	0	0.967638	0.164483	0.159705	0.164894	0.169266	0.172625	0.171805	0.188034	0.199142	0.193326	0.192724	0.212879	0.870208	0.109147	0.624236	0.120898
PCaProfilter	entry_352	PRIMARY	-0.172516	0.8029	0	0.935275	0.17178	0.205993	0.215378	0.213258	0.215071	0.214641	0.219942	0.219447	0.213112	0.207398	0.212713	0.881849	0.0528143	0.5969	0.100357
PCaProfilter	entry_346	PRIMARY	-0.434814	0.802768	0	0.967638	0.16813	0.20494	0.208865	0.20583	0.208975	0.212851	0.217074	0.219255	0.221849	0.223506	0.221782	0.876161	0.132789	0.624236	0.0948042
PCaProfilter	entry_566	PRIMARY	-0.403256	0.802726	0	0.967638	0.1473	0.182089	0.191415	0.185001	0.186524	0.190584	0.19078	0.190599	0.195118	0.196536	0.191628	0.838148	0.121914	0.624236	0.0853772
PCaProfilter	entry_826	PRIMARY	-0.314763	0.802498	0	0.805825	0.255732	0.309767	0.322568	0.317338	0.319339	0.317171	0.316637	0.315917	0.311288	0.309725	0.313863	0.960187	0.188829	0.557896	0.1341
PCaProfilter	entry_297	PRIMARY	-0.425601	0.802214	0	0.773463	0.137202	0.161097	0.174182	0.181602	0.189063	0.194969	0.207578	0.212045	0.211231	0.212185	0.220603	0.815806	0.121792	0.609241	0.102865
PCaProfilter	entry_728	PRIMARY	-0.474156	0.801899	0	0.935275	0.207025	0.279125	0.28645	0.282723	0.287402	0.293622	0.298509	0.300148	0.30404	0.307022	0.300829	0.925073	0.150376	0.624236	0.106307
PCaProfilter	entry_557	PRIMARY	-0.433296	0.801717	0	0.967638	0.207089	0.202983	0.202683	0.197467	0.195652	0.19338	0.195487	0.197695	0.194319	0.193007	0.199924	0.925135	0.14331	0.624236	0.139472
PCaProfilter	entry_654	PRIMARY	-0.42176	0.801303	0	0.805825	0.110222	0.122048	0.130557	0.138967	0.142044	0.144222	0.155752	0.163486	0.162889	0.163835	0.175567	0.740289	0.110855	0.578665	0.0678705
PCaProfilter	entry_1079	CRPC	-0.287586	0.800988	0	0.647249	0.276532	0.327533	0.333348	0.319497	0.319806	0.326808	0.312677	0.305036	0.311259	0.311558	0.296412	0.969628	0.147969	0.570236	0.110292
PCaProfilter	entry_806	PRIMARY	-0.324098	0.800982	0	0.805825	0.217414	0.243014	0.250181	0.24383	0.243909	0.24403	0.248471	0.248761	0.247158	0.246211	0.249104	0.934512	0.126882	0.609241	0.162381
PCaProfilter	entry_644	PRIMARY	-0.384376	0.800949	0	0.805825	0.161256	0.189615	0.199263	0.193154	0.198081	0.204569	0.201744	0.198922	0.202507	0.203113	0.203373	0.864705	0.0811274	0.581905	0.105887
PCaProfilter	entry_522	PRIMARY	-0.397668	0.800635	0	0.838188	0.137104	0.174511	0.180114	0.178858	0.181417	0.18235	0.187483	0.190017	0.188043	0.188617	0.19902	0.815574	0.114136	0.624236	0.110043
PCaProfilter	entry_494	PRIMARY	-0.308151	0.800503	0	0.935275	0.125812	0.16635	0.1737	0.174912	0.181187	0.186077	0.196682	0.204088	0.20772	0.210776	0.223619	0.786974	0.143479	0.624236	0.0703638
PCaProfilter	entry_701	PRIMARY	-0.397026	0.79981	0	0.773463	0.191104	0.22201	0.223753	0.215894	0.213967	0.214787	0.218314	0.219018	0.216556	0.214788	0.218716	0.907932	0.100337	0.522206	0.106423
PCaProfilter	entry_645	PRIMARY	-0.359307	0.799445	0	0.805825	0.136799	0.187222	0.205246	0.208315	0.213967	0.219794	0.219837	0.219829	0.224659	0.227331	0.225762	0.814855	0.107189	0.609241	0.0913882
PCaProfilter	entry_547	PRIMARY	-0.352405	0.799394	0	0.773463	0.163684	0.182624	0.186392	0.184129	0.184952	0.186525	0.188499	0.190091	0.186282	0.184076	0.191617	0.868866	0.135897	0.578665	0.100747
PCaProfilter	entry_427	PRIMARY	-0.238138	0.799333	0	0.906958	0.159659	0.163616	0.159484	0.157303	0.160832	0.165497	0.170939	0.176005	0.178035	0.177098	0.179789	0.861897	0.0413014	0.624236	0.100636
PCaProfilter	entry_698	PRIMARY	-0.301809	0.799263	0	0.838188	0.176925	0.222494	0.228328	0.225948	0.228367	0.230542	0.236564	0.240388	0.244898	0.247655	0.249384	0.889433	0.0771032	0.609241	0.101619
PCaProfilter	entry_250	PRIMARY	-0.274102	0.799062	0	0.805825	0.130773	0.176813	0.192495	0.193558	0.201945	0.209447	0.215545	0.219521	0.22422	0.224778	0.221202	0.800037	0.122937	0.609241	0.0752234
PCaProfilter	entry_473	PRIMARY	-0.218401	0.799012	0	0.93932	0.147715	0.160221	0.168578	0.168178	0.173619	0.17948	0.187357	0.188467	0.186992	0.183895	0.185813	0.839007	0.0472522	0.624236	0.0907348
PCaProfilter	entry_343	PRIMARY	-0.351598	0.798797	0	0.906958	0.172922	0.229357	0.238544	0.235166	0.242659	0.249307	0.253766	0.253234	0.254108	0.254264	0.251998	0.883576	0.0651828	0.624236	0.112011
PCaProfilter	entry_436	PRIMARY	-0.316682	0.798771	0	0.935275	0.14258	0.152553	0.173218	0.182813	0.192494	0.198086	0.212283	0.221849	0.221156	0.22228	0.23581	0.828056	0.0969243	0.593659	0.112644
PCaProfilter	entry_616	PRIMARY	-0.394001	0.798634	0	0.769417	0.215007	0.231676	0.236254	0.227859	0.22768	0.227428	0.236702	0.241328	0.238343	0.236284	0.246751	0.932436	0.0797474	0.57583	0.145081
PCaProfilter	entry_767	PRIMARY	-0.431107	0.798164	0	0.935275	0.221886	0.311234	0.323042	0.319346	0.328589	0.338675	0.343691	0.347027	0.352648	0.357522	0.353798	0.938202	0.188201	0.537201	0.109559
PCaProfilter	entry_407	PRIMARY	-0.195965	0.797844	0	0.789644	0.171143	0.200102	0.211708	0.2141	0.221909	0.23081	0.237648	0.239071	0.242839	0.244154	0.244631	0.880876	0.0293972	0.593659	0.0895419
PCaProfilter	entry_737	PRIMARY	-0.395398	0.797771	0	0.805825	0.242895	0.284574	0.297985	0.296618	0.296175	0.294729	0.301503	0.301626	0.296884	0.294515	0.300259	0.952956	0.146091	0.522206	0.142353
PCaProfilter	entry_551	PRIMARY	-0.413289	0.797177	0	0.805825	0.200369	0.239683	0.246822	0.248177	0.249081	0.248425	0.255959	0.256704	0.251922	0.248177	0.260603	0.91833	0.151361	0.557896	0.124794
PCaProfilter	entry_215	PRIMARY	-0.364014	0.796957	0	0.935275	0.107012	0.12814	0.12949	0.127006	0.126984	0.127051	0.133269	0.136766	0.13377	0.133087	0.142599	0.729512	0.0870305	0.624236	0.0846783
PCaProfilter	entry_608	PRIMARY	-0.313266	0.796843	0	0.773463	0.153183	0.198329	0.209298	0.213785	0.218815	0.221089	0.224349	0.227628	0.226682	0.228386	0.242192	0.849916	0.106554	0.609241	0.105939
PCaProfilter	entry_186	PRIMARY	-0.343369	0.796689	0	0.902913	0.116407	0.145556	0.153299	0.155325	0.160978	0.167205	0.178951	0.184904	0.188223	0.191362	0.194798	0.759894	0.0963292	0.624236	0.0854026
PCaProfilter	entry_34	NORMAL	-0.455807	0.796661	0	0.716828	0.326976	0.316249	0.318049	0.317656	0.30939	0.302103	0.300738	0.29741	0.28938	0.284703	0.291829	0.984262	0.198532	0.453881	0.176681
PCaProfilter	entry_603	PRIMARY	-0.269079	0.796366	0	0.773463	0.0845351	0.123147	0.122412	0.109304	0.108224	0.111235	0.105347	0.101371	0.101808	0.100163	0.0974947	0.640999	0.0204023	0.609241	0.0632781
PCaProfilter	entry_417	PRIMARY	-0.255609	0.7963	0	0.73301	0.185758	0.198469	0.209518	0.209513	0.212797	0.216877	0.229218	0.242418	0.238735	0.235635	0.249912	0.901347	0.162678	0.522206	0.10856
PCaProfilter	entry_1202	CRPC	-0.163083	0.796166	0	0.438023	0.192484	0.228628	0.243344	0.248193	0.251664	0.253414	0.26183	0.264588	0.262073	0.259339	0.270175	0.90956	0.0822605	0.486135	0.0786146
PCaProfilter	entry_572	PRIMARY	-0.162565	0.79544	0	0.546926	0.0987022	0.130137	0.140688	0.144146	0.147877	0.152502	0.154987	0.157019	0.158237	0.159877	0.162834	0.699564	0.00495995	0.536783	0.0562278
PCaProfilter	entry_452	PRIMARY	-0.324039	0.795229	0	0.87055	0.123617	0.159334	0.169949	0.17346	0.179753	0.186372	0.189895	0.194664	0.199678	0.202898	0.19746	0.780933	0.0774431	0.593659	0.0513993
PCaProfilter	entry_1161	CRPC	-0.347483	0.794999	0	0.356308	0.26108	0.29394	0.30949	0.322214	0.332129	0.331265	0.344128	0.355147	0.344855	0.339178	0.357791	0.962862	0.18271	0.436879	0.119335
PCaProfilter	entry_340	PRIMARY	-0.32158	0.794856	0	0.967638	0.216531	0.250728	0.258045	0.256267	0.261355	0.266586	0.270439	0.275058	0.277403	0.278473	0.280254	0.933758	0.132354	0.593659	0.104892
PCaProfilter	entry_883	PRIMARY	-0.392756	0.794537	0	0.773463	0.144854	0.188193	0.188829	0.183322	0.184956	0.184841	0.192552	0.196357	0.1936	0.19418	0.198869	0.832993	0.0929918	0.609241	0.110506
PCaProfilter	entry_552	PRIMARY	-0.485591	0.79444	0	0.805825	0.268284	0.297592	0.308846	0.305093	0.306862	0.309745	0.312061	0.313882	0.318275	0.321746	0.325569	0.966185	0.194007	0.609241	0.119347
PCaProfilter	entry_326	PRIMARY	-0.400027	0.79429	0	0.72411	0.139213	0.165516	0.175263	0.174579	0.177519	0.181172	0.186704	0.190514	0.193355	0.195511	0.201564	0.820483	0.0963621	0.624236	0.0965065
PCaProfilter	entry_408	PRIMARY	-0.364455	0.794102	0	0.967638	0.153708	0.156266	0.165594	0.171487	0.175554	0.181129	0.187721	0.192301	0.192772	0.19285	0.195326	0.850924	0.108992	0.624236	0.0945152
PCaProfilter	entry_185	PRIMARY	-0.386899	0.794002	0	0.967638	0.149407	0.175999	0.183369	0.178339	0.182503	0.187156	0.192484	0.194001	0.197637	0.2003	0.203563	0.842463	0.0743092	0.624236	0.0955009
PCaProfilter	entry_457	PRIMARY	-0.385967	0.79391	0	0.902913	0.123353	0.13664	0.143583	0.14323	0.148093	0.153564	0.160775	0.165452	0.166598	0.168324	0.169712	0.780196	0.0841632	0.624236	0.0777724
PCaProfilter	entry_474	PRIMARY	-0.437678	0.793734	0	0.773463	0.178843	0.192271	0.199994	0.202075	0.206872	0.212756	0.221363	0.2247	0.225402	0.225011	0.229318	0.892135	0.101329	0.609241	0.100633
PCaProfilter	entry_882	PRIMARY	-0.399214	0.793647	0	0.773463	0.14539	0.188264	0.188763	0.184146	0.186879	0.187513	0.196473	0.201257	0.198881	0.19969	0.204653	0.834135	0.0992525	0.609241	0.108811
PCaProfilter	entry_792	PRIMARY	-0.285818	0.793638	0	0.805825	0.111072	0.134269	0.149562	0.152058	0.155465	0.158483	0.163488	0.167499	0.168995	0.169874	0.175517	0.743074	0.0712745	0.609241	0.063866
PCaProfilter	entry_469	PRIMARY	-0.297942	0.793239	0	0.838188	0.145013	0.147084	0.146412	0.14465	0.149702	0.155381	0.158863	0.160784	0.160034	0.158264	0.156036	0.833334	0.0713329	0.624236	0.082932
PCaProfilter	entry_506	PRIMARY	-0.325144	0.793031	0	0.805825	0.169303	0.200232	0.21234	0.222299	0.2303	0.234268	0.247738	0.258055	0.254625	0.25256	0.265904	0.878018	0.101463	0.624236	0.0768146
PCaProfilter	entry_606	PRIMARY	-0.268069	0.792556	0	0.773463	0.0790652	0.110392	0.120864	0.120929	0.119394	0.117365	0.119257	0.120083	0.118274	0.115982	0.123035	0.615581	0.0454544	0.552107	0.059517
PCaProfilter	entry_357	PRIMARY	-0.394835	0.792479	0	0.967638	0.156641	0.177237	0.181162	0.182472	0.185528	0.18794	0.195399	0.198937	0.19529	0.194122	0.204808	0.856435	0.120863	0.624236	0.0933508
PCaProfilter	entry_596	PRIMARY	-0.302955	0.792425	0	0.87055	0.176942	0.230512	0.234019	0.222965	0.223148	0.226598	0.219568	0.218723	0.221165	0.222351	0.22382	0.889456	0.110576	0.593659	0.0898281
PCaProfilter	entry_1187	CRPC	-0.247636	0.792413	0	0.927184	0.196563	0.270648	0.284416	0.281819	0.287847	0.294451	0.301667	0.305218	0.307145	0.308467	0.309235	0.914207	0.0813101	0.624236	0.0987855
PCaProfilter	entry_188	PRIMARY	-0.355137	0.792225	0	0.935275	0.175368	0.16841	0.164459	0.157948	0.158797	0.161496	0.169676	0.172897	0.170523	0.169765	0.175123	0.887189	0.134903	0.624236	0.104641
PCaProfilter	entry_735	PRIMARY	-0.304687	0.792145	0	0.7411	0.19656	0.198472	0.20583	0.203844	0.203155	0.203572	0.214194	0.219098	0.214843	0.212403	0.222447	0.914204	0.0640384	0.609241	0.12177
PCaProfilter	entry_556	PRIMARY	-0.454655	0.79195	0	0.902913	0.217332	0.257265	0.266839	0.264252	0.266714	0.268599	0.270341	0.272907	0.270527	0.267452	0.271717	0.934442	0.141993	0.624236	0.106648
PCaProfilter	entry_598	PRIMARY	-0.434191	0.791734	0	0.967638	0.228524	0.244091	0.248158	0.248523	0.253812	0.25982	0.273942	0.280664	0.282087	0.283528	0.284073	0.943302	0.17151	0.624236	0.130029
PCaProfilter	entry_276	PRIMARY	-0.385502	0.791391	0	0.7411	0.0695705	0.0818104	0.0878722	0.0917435	0.0951172	0.0984125	0.104916	0.109011	0.109794	0.110814	0.116581	0.567337	0.053895	0.609241	0.0586327
PCaProfilter	entry_331	PRIMARY	-0.491132	0.791196	0	0.967638	0.233569	0.267724	0.267332	0.262837	0.26522	0.266562	0.271246	0.273112	0.271535	0.270601	0.274502	0.946897	0.178146	0.624236	0.117446
PCaProfilter	entry_553	PRIMARY	-0.201762	0.790727	0	0.665858	0.132647	0.170485	0.180269	0.179658	0.183783	0.186616	0.201672	0.214017	0.211339	0.21094	0.226643	0.804766	0.0820308	0.609241	0.0616995
PCaProfilter	entry_324	PRIMARY	-0.31435	0.790444	0	0.902913	0.117007	0.119029	0.12185	0.121813	0.124432	0.127056	0.133462	0.137147	0.136195	0.135208	0.136886	0.761716	0.0939459	0.593659	0.0673648
PCaProfilter	entry_274	PRIMARY	-0.370932	0.790207	0	0.858414	0.183797	0.209478	0.212624	0.205473	0.20567	0.205325	0.218629	0.221156	0.216101	0.213913	0.219721	0.898817	0.124109	0.624236	0.108045
PCaProfilter	entry_498	PRIMARY	-0.203287	0.790194	0	0.805825	0.132446	0.1628	0.166834	0.160096	0.159446	0.163795	0.152091	0.141967	0.143039	0.139763	0.127192	0.804264	0.0682335	0.594437	0.0641797
PCaProfilter	entry_228	PRIMARY	-0.472771	0.790016	0	0.935275	0.19615	0.203723	0.198138	0.191661	0.193729	0.196943	0.205751	0.208762	0.209038	0.209084	0.211036	0.913748	0.155234	0.624236	0.102686
PCaProfilter	entry_432	PRIMARY	-0.395582	0.78999	0	0.919094	0.17179	0.1878	0.192409	0.191777	0.198602	0.206886	0.217943	0.223781	0.224865	0.224405	0.224719	0.881865	0.112009	0.624236	0.0836716
PCaProfilter	entry_442	PRIMARY	-0.4638	0.78975	0	0.967638	0.141288	0.120235	0.114854	0.120021	0.126281	0.131431	0.14992	0.166246	0.169975	0.172505	0.185167	0.825189	0.123837	0.624236	0.0794764
PCaProfilter	entry_227	PRIMARY	-0.299265	0.789298	0	0.967638	0.170619	0.197603	0.194815	0.18987	0.195119	0.202445	0.202091	0.198221	0.202106	0.20367	0.200436	0.880069	0.0739462	0.624236	0.0961502
PCaProfilter	entry_296	PRIMARY	-0.244292	0.789133	0	0.805825	0.180152	0.190043	0.196082	0.192637	0.194761	0.19951	0.19898	0.199785	0.203915	0.20624	0.206951	0.893941	0.121472	0.578665	0.0878293
PCaProfilter	entry_429	PRIMARY	-0.468529	0.788578	0	0.773463	0.166594	0.209732	0.222159	0.229722	0.238014	0.243708	0.258096	0.268338	0.270697	0.275141	0.280707	0.873688	0.129655	0.578665	0.0944201
PCaProfilter	entry_307	PRIMARY	-0.411349	0.788318	0	0.935275	0.13352	0.152857	0.162807	0.170074	0.172874	0.174366	0.180426	0.184491	0.178587	0.176021	0.185962	0.806929	0.124809	0.593659	0.114569
PCaProfilter	entry_757	PRIMARY	-0.440467	0.788118	0	0.773463	0.195203	0.191239	0.182427	0.168665	0.163508	0.162071	0.160992	0.162679	0.159142	0.158	0.161042	0.912684	0.101569	0.609241	0.129694
PCaProfilter	entry_183	PRIMARY	-0.427027	0.788017	0	0.902913	0.151282	0.187694	0.194467	0.197445	0.205223	0.211774	0.22794	0.237547	0.241255	0.243962	0.24659	0.846207	0.130558	0.624236	0.0957731
PCaProfilter	entry_336	PRIMARY	-0.317746	0.787841	0	0.93932	0.132831	0.167557	0.17458	0.172007	0.170394	0.169043	0.17459	0.177647	0.172349	0.17149	0.188696	0.805224	0.0771194	0.624236	0.0806964
PCaProfilter	entry_360	PRIMARY	-0.250226	0.787689	0	0.838188	0.0726036	0.0880045	0.0924513	0.0910979	0.094931	0.102726	0.105827	0.104965	0.108083	0.109121	0.104802	0.583341	0.02076	0.624236	0.0698433
PCaProfilter	entry_984	CRPC	-0.107378	0.787482	0	0.789644	0.109183	0.146304	0.167952	0.177142	0.187265	0.194224	0.205797	0.211246	0.212404	0.215619	0.230863	0.736847	0.0977396	0.528097	0.0680927
PCaProfilter	entry_660	PRIMARY	-0.286344	0.787461	0	0.838188	0.185134	0.205033	0.214541	0.21836	0.223089	0.224746	0.227458	0.227851	0.226437	0.225671	0.229791	0.900548	0.0803768	0.624236	0.107735
PCaProfilter	entry_530	PRIMARY	-0.460189	0.787411	0	0.805825	0.162317	0.166295	0.168986	0.173024	0.171482	0.16728	0.183108	0.192229	0.184566	0.181347	0.198907	0.866539	0.131098	0.609241	0.111921
PCaProfilter	entry_1080	CRPC	-0.179927	0.787166	0	0.805825	0.292454	0.296036	0.309912	0.302294	0.299491	0.299715	0.291669	0.291295	0.293143	0.292423	0.300364	0.975316	0.319449	0.443525	0.145096
PCaProfilter	entry_667	PRIMARY	-0.419059	0.787163	0	0.805825	0.164306	0.196532	0.196025	0.190679	0.192371	0.196612	0.197925	0.198263	0.199293	0.199288	0.194644	0.869911	0.101242	0.537201	0.0846984
PCaProfilter	entry_504	PRIMARY	-0.459015	0.787141	0	0.773463	0.201309	0.207082	0.208619	0.20994	0.209088	0.206098	0.217453	0.224358	0.21948	0.218141	0.231125	0.919318	0.137315	0.609241	0.12242
PCaProfilter	entry_765	PRIMARY	-0.448827	0.78664	0	0.967638	0.179001	0.24178	0.246028	0.244328	0.248291	0.252768	0.262712	0.269324	0.269013	0.272196	0.281308	0.892355	0.0834609	0.624236	0.128895
PCaProfilter	entry_290	PRIMARY	-0.391408	0.786221	0	0.87055	0.141915	0.168776	0.182333	0.190222	0.200649	0.209288	0.221158	0.224933	0.226831	0.228291	0.233017	0.826587	0.0998659	0.624236	0.0991881
PCaProfilter	entry_844	PRIMARY	-0.409815	0.786146	0	0.805825	0.19251	0.215961	0.222258	0.222206	0.226266	0.228309	0.234431	0.237515	0.235206	0.234538	0.237013	0.909591	0.154243	0.609241	0.10895
PCaProfilter	entry_845	PRIMARY	-0.402069	0.786067	0	0.805825	0.193773	0.219408	0.226377	0.227085	0.231222	0.233386	0.239409	0.242265	0.240305	0.239971	0.242104	0.911055	0.153396	0.609241	0.111609
PCaProfilter	entry_301	PRIMARY	-0.456878	0.785997	0	0.967638	0.148156	0.161898	0.166907	0.169425	0.17291	0.175561	0.184291	0.189258	0.189978	0.191346	0.20151	0.839914	0.115845	0.624236	0.100224
PCaProfilter	entry_985	CRPC	-0.212994	0.784883	0	0.627023	0.198686	0.254577	0.288874	0.300766	0.314508	0.324151	0.339474	0.346835	0.351434	0.354235	0.356047	0.916531	0.176867	0.557896	0.103084
PCaProfilter	entry_206	PRIMARY	-0.363165	0.784496	0	0.87055	0.132609	0.142703	0.146714	0.149674	0.15177	0.153898	0.164201	0.16997	0.165337	0.163197	0.171663	0.804671	0.0903578	0.624236	0.07987
PCaProfilter	entry_179	PRIMARY	-0.500399	0.784454	0	0.967638	0.164946	0.168246	0.170245	0.17603	0.181793	0.184691	0.198829	0.206958	0.20293	0.202899	0.215272	0.870978	0.15258	0.624236	0.0796762
PCaProfilter	entry_825	PRIMARY	-0.390839	0.784217	0	0.805825	0.15024	0.184224	0.194513	0.19506	0.198483	0.199123	0.213162	0.221393	0.222361	0.223486	0.228672	0.844139	0.106368	0.609241	0.0816566
PCaProfilter	entry_653	PRIMARY	-0.381803	0.783925	0	0.773463	0.162654	0.177698	0.181739	0.184277	0.187349	0.188944	0.192772	0.198556	0.199864	0.199446	0.209029	0.867116	0.151643	0.609241	0.102466
PCaProfilter	entry_696	PRIMARY	-0.39923	0.783105	0	0.87055	0.201659	0.230966	0.233335	0.2258	0.225281	0.226702	0.232902	0.235813	0.233192	0.232383	0.239514	0.919682	0.129417	0.5969	0.134849
PCaProfilter	entry_766	PRIMARY	-0.455263	0.783071	0	0.951456	0.263997	0.347007	0.354985	0.351555	0.356432	0.360884	0.370481	0.376292	0.38002	0.385352	0.389114	0.964245	0.16563	0.624236	0.171248
PCaProfilter	entry_824	PRIMARY	-0.39703	0.783013	0	0.805825	0.150854	0.184909	0.194747	0.195125	0.19886	0.199754	0.214262	0.223015	0.224009	0.225117	0.230455	0.845361	0.107777	0.609241	0.0811168
PCaProfilter	entry_618	PRIMARY	-0.409929	0.782979	0	0.805825	0.195805	0.227492	0.231458	0.231869	0.234534	0.235684	0.2337	0.230296	0.22977	0.229836	0.232446	0.913362	0.0831782	0.578665	0.10355
PCaProfilter	entry_463	PRIMARY	-0.487674	0.782347	0	0.805825	0.137908	0.172619	0.177477	0.17641	0.178111	0.17968	0.178255	0.176151	0.175458	0.174183	0.174226	0.817461	0.113631	0.609241	0.0869555
PCaProfilter	entry_509	PRIMARY	-0.394394	0.782297	0	0.87055	0.077619	0.117668	0.131703	0.13404	0.139993	0.146613	0.146708	0.146685	0.150891	0.152815	0.151339	0.608578	0.0544882	0.624236	0.0691193
PCaProfilter	entry_588	PRIMARY	-0.282313	0.782231	0	0.627832	0.163903	0.153037	0.152353	0.149403	0.148208	0.147284	0.156588	0.163755	0.159674	0.155724	0.161734	0.869235	0.0423575	0.609241	0.0774731
PCaProfilter	entry_259	PRIMARY	-0.453943	0.781918	0	0.967638	0.159413	0.178402	0.174735	0.171172	0.169528	0.168209	0.169149	0.17303	0.171941	0.170584	0.17782	0.86146	0.165437	0.624236	0.0811571
PCaProfilter	entry_488	PRIMARY	-0.398225	0.781867	0	0.87055	0.193833	0.21959	0.225041	0.221783	0.224794	0.227126	0.231076	0.232626	0.231238	0.22925	0.234232	0.911123	0.152366	0.624236	0.0933749
PCaProfilter	entry_684	PRIMARY	-0.436124	0.781615	0	0.87055	0.188507	0.195094	0.19396	0.1874	0.185026	0.184053	0.184896	0.183844	0.179173	0.176186	0.18166	0.904789	0.106525	0.593659	0.0998626
PCaProfilter	entry_323	PRIMARY	-0.386168	0.781335	0	0.967638	0.154669	0.164755	0.163641	0.160991	0.164827	0.170314	0.175304	0.176702	0.176108	0.174969	0.174889	0.852752	0.0967407	0.5969	0.0838704
PCaProfilter	entry_713	PRIMARY	-0.277197	0.780856	0	0.524542	0.168325	0.204632	0.211147	0.211171	0.214623	0.21991	0.225586	0.228882	0.230184	0.230181	0.232608	0.876471	0.165878	0.609241	0.0829657
PCaProfilter	entry_538	PRIMARY	-0.498721	0.780657	0	1	0.164597	0.194262	0.201148	0.200648	0.20365	0.205871	0.206562	0.206015	0.205194	0.203369	0.205139	0.870398	0.13192	0.624236	0.0902384
PCaProfilter	entry_456	PRIMARY	-0.479041	0.780566	0	0.87055	0.167244	0.206872	0.223354	0.233173	0.238384	0.24018	0.254634	0.261633	0.257971	0.256366	0.266364	0.87474	0.134216	0.624236	0.093908
PCaProfilter	entry_168	Adjacent	-0.477283	0.780478	0	0.935275	0.16847	0.166713	0.175801	0.18096	0.181246	0.179592	0.197236	0.20649	0.198764	0.195696	0.217721	0.876702	0.103715	0.624236	0.105719
PCaProfilter	entry_294	PRIMARY	-0.459724	0.780319	0	0.7411	0.156576	0.142959	0.129566	0.126924	0.126888	0.128124	0.133808	0.136109	0.133263	0.132159	0.13573	0.856316	0.127415	0.624236	0.0887624
PCaProfilter	entry_649	PRIMARY	-0.45028	0.78003	0	0.773463	0.174837	0.186767	0.197601	0.208745	0.21514	0.218624	0.232275	0.239461	0.236149	0.234688	0.245141	0.886415	0.114949	0.609241	0.0964613
PCaProfilter	entry_732	PRIMARY	-0.323352	0.77975	0	0.700647	0.262152	0.278843	0.274191	0.262709	0.260322	0.258893	0.258878	0.258019	0.254618	0.250097	0.250637	0.963377	0.106087	0.609241	0.121087
PCaProfilter	entry_422	PRIMARY	-0.427851	0.77967	0	0.967638	0.158422	0.192725	0.200036	0.202294	0.210012	0.216422	0.22697	0.234004	0.237692	0.241207	0.244601	0.859685	0.104469	0.624236	0.118005
PCaProfilter	entry_569	PRIMARY	-0.296027	0.779601	0	0.967638	0.193857	0.229655	0.224657	0.209277	0.20846	0.211608	0.210312	0.210457	0.212807	0.211407	0.209666	0.911152	0.0966883	0.624236	0.0871262
PCaProfilter	entry_311	PRIMARY	-0.38293	0.779546	0	0.935275	0.0944532	0.127544	0.127122	0.125362	0.128212	0.129756	0.141094	0.149092	0.147338	0.148087	0.160222	0.68304	0.077192	0.624236	0.0633591
PCaProfilter	entry_761	PRIMARY	-0.440915	0.779457	0	0.704693	0.131545	0.159161	0.171758	0.179197	0.183091	0.185403	0.200028	0.210633	0.210298	0.212931	0.227622	0.801998	0.087367	0.609241	0.0921612
PCaProfilter	entry_210	PRIMARY	-0.476998	0.779084	0	0.935275	0.174211	0.221656	0.234713	0.239923	0.248735	0.255704	0.269939	0.275411	0.275161	0.275713	0.279127	0.885494	0.114792	0.624236	0.110979
PCaProfilter	entry_704	PRIMARY	-0.31542	0.779055	0	0.935275	0.260819	0.31164	0.310939	0.301741	0.303926	0.30792	0.310793	0.307659	0.309988	0.311367	0.301486	0.962736	0.0924661	0.590825	0.163262
PCaProfilter	entry_542	PRIMARY	-0.274979	0.778879	0	0.87055	0.117767	0.156154	0.166591	0.169174	0.17308	0.176525	0.182907	0.185367	0.185109	0.184676	0.192613	0.764008	0.0558956	0.593659	0.079528
PCaProfilter	entry_194	PRIMARY	-0.444162	0.778697	0	0.967638	0.18446	0.212927	0.218358	0.217726	0.221386	0.22378	0.232856	0.241301	0.241279	0.242358	0.255382	0.899679	0.122537	0.624236	0.103222
PCaProfilter	entry_242	PRIMARY	-0.438387	0.778572	0	0.902913	0.126245	0.15248	0.158951	0.163561	0.164101	0.162656	0.168787	0.171734	0.16857	0.167903	0.180057	0.788148	0.0886606	0.624236	0.0921946
PCaProfilter	entry_576	PRIMARY	-0.301995	0.778445	0	0.902913	0.154336	0.169127	0.163075	0.150827	0.150274	0.151383	0.151975	0.154703	0.154852	0.155402	0.162708	0.852121	0.0907026	0.593659	0.0465586
PCaProfilter	entry_724	PRIMARY	-0.392049	0.77841	0	0.935275	0.184892	0.210367	0.215694	0.213149	0.220907	0.227836	0.238658	0.242544	0.241627	0.242657	0.244754	0.900238	0.0983888	0.537201	0.0997431
PCaProfilter	entry_517	PRIMARY	-0.459415	0.778399	0	0.967638	0.215674	0.244265	0.247274	0.245793	0.249921	0.254677	0.26549	0.270987	0.271619	0.272643	0.275456	0.933017	0.121909	0.537201	0.1137
PCaProfilter	entry_831	PRIMARY	-0.375949	0.778357	0	0.805825	0.162241	0.224285	0.241288	0.241396	0.245768	0.247511	0.259354	0.264961	0.263903	0.263275	0.276168	0.866408	0.116646	0.609241	0.0871452
PCaProfilter	entry_905	CRPC	-0.213165	0.777673	0	0.627023	0.200009	0.230935	0.247681	0.244577	0.246864	0.24847	0.244676	0.239798	0.241133	0.240505	0.236762	0.917948	0.182822	0.557896	0.0996336
PCaProfilter	entry_479	PRIMARY	-0.317425	0.777665	0	0.708738	0.104146	0.1606	0.163473	0.15109	0.150904	0.155813	0.146777	0.138317	0.139891	0.138436	0.135108	0.719524	0.0418054	0.624236	0.0632603
PCaProfilter	entry_830	PRIMARY	-0.380897	0.777214	0	0.805825	0.163147	0.224844	0.241438	0.241591	0.246351	0.24818	0.260455	0.266555	0.265121	0.264247	0.277722	0.867956	0.123502	0.581905	0.0861684
PCaProfilter	entry_267	PRIMARY	-0.303725	0.777191	0	0.935275	0.135023	0.140748	0.138654	0.13755	0.141417	0.144531	0.153358	0.157993	0.155273	0.153666	0.161304	0.810603	0.109715	0.624236	0.0769157
PCaProfilter	entry_211	PRIMARY	-0.352237	0.776637	0	0.805825	0.118713	0.165681	0.160869	0.15134	0.152286	0.155434	0.15362	0.152883	0.157227	0.159087	0.161332	0.766827	0.0998652	0.609241	0.0857107
PCaProfilter	entry_300	PRIMARY	-0.510389	0.776333	0	0.87055	0.153587	0.159111	0.166635	0.172475	0.174862	0.175084	0.189439	0.197887	0.193285	0.192284	0.206619	0.850693	0.141218	0.624236	0.0981315
PCaProfilter	entry_811	PRIMARY	-0.491984	0.775832	0	0.805825	0.210431	0.243984	0.24898	0.244477	0.245504	0.244895	0.252701	0.256456	0.25212	0.24929	0.259089	0.928307	0.135064	0.609241	0.118672
PCaProfilter	entry_877	PRIMARY	-0.444161	0.775482	0	0.805825	0.142254	0.183331	0.18764	0.18499	0.189667	0.191971	0.202327	0.210283	0.211671	0.214563	0.220514	0.827336	0.0969468	0.609241	0.08836
PCaProfilter	entry_302	PRIMARY	-0.466876	0.774765	0	0.935275	0.134036	0.151413	0.1522	0.1578	0.161572	0.165858	0.176304	0.182699	0.181904	0.180919	0.190792	0.808198	0.125609	0.537201	0.0790654
PCaProfilter	entry_491	PRIMARY	-0.329358	0.774723	0	0.935275	0.153773	0.181496	0.190601	0.18879	0.194557	0.201312	0.204591	0.208156	0.20832	0.206159	0.206357	0.851048	0.112431	0.624236	0.0703798
PCaProfilter	entry_381	PRIMARY	-0.302463	0.774645	0	0.935275	0.181513	0.223341	0.228885	0.220225	0.220859	0.223298	0.225925	0.227025	0.227845	0.226509	0.233614	0.895788	0.0564015	0.593659	0.0891636
PCaProfilter	entry_1136	CRPC	-0.407044	0.774374	0	0.765372	0.266699	0.34002	0.352888	0.351985	0.353732	0.351082	0.354481	0.356872	0.350705	0.347523	0.359357	0.965481	0.223013	0.581905	0.116329
PCaProfilter	entry_876	PRIMARY	-0.44596	0.774145	0	0.805825	0.141465	0.183953	0.189979	0.188684	0.194577	0.1976	0.209802	0.219103	0.220763	0.22401	0.230362	0.825584	0.0957522	0.609241	0.0872205
PCaProfilter	entry_810	PRIMARY	-0.495472	0.774129	0	0.805825	0.210746	0.244077	0.248704	0.244089	0.245518	0.245208	0.253445	0.25781	0.253597	0.250762	0.260768	0.928599	0.135314	0.609241	0.117383
PCaProfilter	entry_203	PRIMARY	-0.491375	0.774108	0	0.967638	0.166259	0.20301	0.20515	0.200419	0.201426	0.203379	0.21134	0.214484	0.210955	0.208139	0.213637	0.873141	0.110202	0.624236	0.089403
PCaProfilter	entry_404	PRIMARY	-0.421867	0.773994	0	0.967638	0.192254	0.23315	0.252027	0.257722	0.26673	0.275325	0.285416	0.289661	0.291759	0.292489	0.296368	0.909291	0.0981789	0.624236	0.109886
PCaProfilter	entry_564	PRIMARY	-0.392914	0.773985	0	0.902913	0.122202	0.151253	0.15796	0.161005	0.164113	0.164074	0.175113	0.182707	0.17889	0.17806	0.191061	0.776952	0.126907	0.593659	0.0761158
PCaProfilter	entry_681	PRIMARY	-0.407491	0.773864	0	0.87055	0.17559	0.19698	0.218573	0.230344	0.23473	0.233907	0.251277	0.258837	0.2525	0.252806	0.270102	0.887512	0.0859752	0.624236	0.109173
PCaProfilter	entry_258	PRIMARY	-0.445447	0.773855	0	0.935275	0.183215	0.208494	0.206063	0.202009	0.205391	0.209088	0.216684	0.219876	0.218476	0.218162	0.224023	0.898053	0.125852	0.624236	0.0919239
PCaProfilter	entry_393	PRIMARY	-0.378254	0.773426	0	0.902913	0.122936	0.144302	0.15075	0.161894	0.17138	0.178847	0.192497	0.205187	0.206227	0.207173	0.215109	0.779026	0.121679	0.593659	0.0768891
PCaProfilter	entry_207	PRIMARY	-0.459775	0.772881	0	0.773463	0.157505	0.179986	0.184056	0.187093	0.192633	0.199191	0.211878	0.219416	0.221296	0.223321	0.227118	0.858021	0.137796	0.624236	0.0860339
PCaProfilter	entry_377	PRIMARY	-0.472219	0.772632	0	0.76726	0.184444	0.199714	0.193834	0.183173	0.178457	0.177464	0.174542	0.175292	0.174953	0.173457	0.178221	0.899658	0.132253	0.624236	0.0740339
PCaProfilter	entry_744	PRIMARY	-0.38219	0.772377	0	0.7411	0.123635	0.146821	0.146902	0.141643	0.145032	0.148342	0.159183	0.164965	0.163242	0.161607	0.163238	0.780983	0.0649324	0.609241	0.0666406
PCaProfilter	entry_359	PRIMARY	-0.433653	0.772328	0	0.935275	0.0948499	0.121769	0.135953	0.143528	0.148844	0.154523	0.167526	0.175556	0.178294	0.181751	0.187855	0.684619	0.092543	0.624236	0.0615321
PCaProfilter	entry_266	PRIMARY	-0.360698	0.772287	0	0.946063	0.177887	0.211967	0.216018	0.221763	0.231222	0.238102	0.245856	0.247373	0.249145	0.251949	0.251755	0.890797	0.113537	0.624236	0.0922622
PCaProfilter	entry_269	PRIMARY	-0.348535	0.77195	0	0.902913	0.172218	0.168729	0.172642	0.177357	0.179982	0.180906	0.195863	0.206497	0.200437	0.197908	0.21372	0.882515	0.14195	0.624236	0.104635
PCaProfilter	entry_558	PRIMARY	-0.219536	0.771752	0	0.676375	0.123267	0.170382	0.176596	0.172388	0.175869	0.180114	0.174586	0.166857	0.169087	0.169537	0.168167	0.779957	0.0589533	0.603805	0.0849678
PCaProfilter	entry_638	PRIMARY	-0.509713	0.771727	0	0.7411	0.213871	0.260082	0.270311	0.269723	0.276427	0.283061	0.292059	0.297489	0.301138	0.304026	0.308286	0.931434	0.170703	0.603805	0.106375
PCaProfilter	entry_802	PRIMARY	-0.46077	0.771577	0	0.805825	0.243759	0.280003	0.292086	0.290522	0.290459	0.287382	0.294766	0.294814	0.283857	0.277633	0.29069	0.953481	0.111654	0.609241	0.171047
PCaProfilter	entry_1204	CRPC	-0.303597	0.771412	0	0.805825	0.275919	0.266815	0.271963	0.264689	0.260592	0.25628	0.259211	0.264153	0.263222	0.262403	0.276365	0.969384	0.228247	0.609241	0.0787773
PCaProfilter	entry_511	PRIMARY	-0.344856	0.771363	0	0.562298	0.0996793	0.142588	0.140316	0.134938	0.136043	0.138764	0.143144	0.146438	0.149799	0.152612	0.15946	0.703245	0.0701661	0.624236	0.0741992
PCaProfilter	entry_501	PRIMARY	-0.377759	0.770725	0	0.87055	0.099806	0.111536	0.108502	0.105091	0.106315	0.110018	0.111941	0.111443	0.111483	0.1103	0.10759	0.703719	0.0758357	0.624236	0.0617104
PCaProfilter	entry_513	PRIMARY	-0.449211	0.770712	0	0.773463	0.104642	0.140289	0.144697	0.142664	0.146436	0.150419	0.15001	0.148633	0.152225	0.154577	0.152079	0.721277	0.088402	0.609241	0.0670886
PCaProfilter	entry_205	PRIMARY	-0.432254	0.770709	0	0.87055	0.15303	0.18105	0.183158	0.180559	0.186063	0.190687	0.201437	0.20746	0.204723	0.203412	0.210373	0.849619	0.111388	0.593659	0.0790971
PCaProfilter	entry_601	PRIMARY	-0.321178	0.770674	0	0.773463	0.155022	0.164726	0.176389	0.181812	0.185837	0.189502	0.195604	0.199001	0.195106	0.191929	0.200183	0.853419	0.106702	0.609241	0.0798797
PCaProfilter	entry_251	PRIMARY	-0.374461	0.770606	0	0.902913	0.154776	0.180411	0.186012	0.188526	0.196605	0.204307	0.214205	0.218723	0.218364	0.217048	0.216194	0.852955	0.0889354	0.593659	0.0873189
PCaProfilter	entry_678	PRIMARY	-0.370813	0.770538	0	0.805825	0.191209	0.245667	0.256826	0.247	0.248472	0.254585	0.248056	0.248345	0.253497	0.255831	0.249578	0.908057	0.139409	0.609241	0.0645865
PCaProfilter	entry_176	PRIMARY	-0.383574	0.770507	0	0.711974	0.0536932	0.116568	0.131501	0.135015	0.139231	0.143206	0.147059	0.149246	0.149029	0.149543	0.153482	0.473638	0.0756114	0.624236	0.0387641
PCaProfilter	entry_499	PRIMARY	-0.474666	0.770463	0	0.7411	0.142639	0.198475	0.21712	0.224228	0.237905	0.250637	0.258852	0.264489	0.275637	0.283299	0.283236	0.828186	0.10402	0.609241	0.0820532
PCaProfilter	entry_730	PRIMARY	-0.277118	0.770337	0	0.773463	0.180979	0.204433	0.210678	0.207888	0.208053	0.208768	0.209634	0.206785	0.202969	0.200852	0.204885	0.895067	0.0924975	0.609241	0.137145
PCaProfilter	entry_213	PRIMARY	-0.377437	0.769645	0	0.805825	0.110962	0.1298	0.134085	0.131854	0.135179	0.139288	0.148585	0.155306	0.154851	0.156244	0.164823	0.742714	0.056907	0.624236	0.0621039
PCaProfilter	entry_904	CRPC	-0.167777	0.769488	0	0.789644	0.137665	0.190898	0.209743	0.211799	0.220094	0.226239	0.229828	0.229593	0.233904	0.236951	0.244786	0.816894	0.102506	0.528097	0.0744589
PCaProfilter	entry_492	PRIMARY	-0.370511	0.769415	0	0.773463	0.103013	0.127512	0.128211	0.127775	0.131024	0.132293	0.135481	0.139255	0.139537	0.140849	0.151187	0.715479	0.10976	0.609241	0.061444
PCaProfilter	entry_291	PRIMARY	-0.521418	0.769051	0	0.935275	0.13774	0.16094	0.161974	0.161333	0.163502	0.164112	0.170914	0.172976	0.172262	0.173798	0.179604	0.817068	0.125041	0.624236	0.093606
PCaProfilter	entry_587	PRIMARY	-0.322674	0.769051	0	0.967638	0.125874	0.175472	0.184872	0.183516	0.186248	0.188388	0.197556	0.203769	0.202618	0.203714	0.212333	0.787144	0.101057	0.5969	0.0702825
PCaProfilter	entry_236	PRIMARY	-0.488298	0.768908	0	0.935275	0.196637	0.206263	0.203627	0.202009	0.205201	0.209116	0.216236	0.218193	0.216516	0.215596	0.219704	0.914289	0.140227	0.624236	0.110707
PCaProfilter	entry_413	PRIMARY	-0.467918	0.768348	0	0.967638	0.1864	0.210111	0.210464	0.208905	0.213486	0.22017	0.225635	0.232574	0.236093	0.238065	0.242266	0.902161	0.132126	0.537201	0.0913077
PCaProfilter	entry_841	PRIMARY	-0.457413	0.76829	0	0.805825	0.173656	0.210229	0.217826	0.220158	0.223525	0.224066	0.233579	0.236724	0.234697	0.234355	0.243085	0.884672	0.125651	0.609241	0.0987231
PCaProfilter	entry_435	PRIMARY	-0.41668	0.768079	0	0.935275	0.145459	0.154147	0.15308	0.153859	0.158664	0.165468	0.174141	0.180323	0.178675	0.176728	0.181883	0.834284	0.108933	0.624236	0.0784565
PCaProfilter	entry_238	PRIMARY	-0.450748	0.767901	0	0.7411	0.13017	0.152945	0.150044	0.143839	0.144056	0.145507	0.150006	0.154346	0.154216	0.154999	0.158558	0.798492	0.102393	0.624236	0.0709407
PCaProfilter	entry_262	PRIMARY	-0.487171	0.767749	0	0.773463	0.150606	0.170038	0.173059	0.171499	0.17326	0.176424	0.184337	0.189103	0.191356	0.192109	0.195885	0.844867	0.159448	0.624236	0.0736838
PCaProfilter	entry_829	PRIMARY	-0.524642	0.767673	0	0.805825	0.216424	0.263135	0.275637	0.273545	0.275638	0.275949	0.282268	0.286599	0.287832	0.289807	0.296034	0.933665	0.186139	0.609241	0.11802
PCaProfilter	entry_591	PRIMARY	-0.411063	0.767627	0	0.838188	0.183723	0.224542	0.235518	0.235705	0.239999	0.241518	0.252237	0.261788	0.262184	0.26496	0.276209	0.89872	0.129424	0.624236	0.113896
PCaProfilter	entry_237	PRIMARY	-0.459579	0.767607	0	0.605448	0.115288	0.1559	0.167362	0.169889	0.172802	0.173964	0.178106	0.182089	0.179957	0.181514	0.18649	0.756455	0.127963	0.593659	0.0686776
PCaProfilter	entry_763	PRIMARY	-0.403554	0.7675	0	0.935275	0.216741	0.276904	0.275604	0.262897	0.266727	0.270958	0.267962	0.262644	0.263259	0.263504	0.259351	0.933938	0.109969	0.537201	0.131521
PCaProfilter	entry_537	PRIMARY	-0.384715	0.767384	0	0.773463	0.164937	0.206099	0.212681	0.210662	0.214355	0.218979	0.221502	0.222244	0.224236	0.225249	0.22531	0.870964	0.131888	0.609241	0.0896805
PCaProfilter	entry_840	PRIMARY	-0.464766	0.767316	0	0.805825	0.173734	0.209397	0.216169	0.218589	0.222277	0.223035	0.232868	0.236484	0.234377	0.233917	0.242959	0.884788	0.127074	0.609241	0.09713
PCaProfilter	entry_671	PRIMARY	-0.392174	0.766961	0	0.823355	0.188056	0.21154	0.216627	0.216227	0.217194	0.217847	0.225206	0.231223	0.229915	0.22776	0.235545	0.904233	0.112225	0.593659	0.10596
PCaProfilter	entry_476	PRIMARY	-0.35668	0.766833	0	0.967638	0.188265	0.231112	0.228532	0.218494	0.221561	0.226039	0.226194	0.223381	0.226354	0.226198	0.222106	0.904491	0.108245	0.593659	0.09312
PCaProfilter	entry_835	PRIMARY	-0.526062	0.766828	0	0.805825	0.234144	0.259739	0.262904	0.254865	0.254686	0.254658	0.26279	0.268716	0.267521	0.267448	0.27497	0.947292	0.16985	0.609241	0.099992
PCaProfilter	entry_834	PRIMARY	-0.533376	0.766534	0	0.805825	0.235628	0.261734	0.264392	0.256537	0.257085	0.257511	0.266526	0.273248	0.272093	0.272069	0.279963	0.948298	0.174737	0.609241	0.0992195
PCaProfilter	entry_770	PRIMARY	-0.573545	0.766346	0	0.805825	0.196969	0.236308	0.232099	0.223417	0.221161	0.221108	0.223787	0.225271	0.22298	0.222677	0.222453	0.914656	0.134473	0.522206	0.103905
PCaProfilter	entry_634	PRIMARY	-0.490625	0.765889	0	0.805825	0.149645	0.172437	0.172989	0.174694	0.178394	0.181286	0.186348	0.190673	0.192275	0.193026	0.197976	0.842944	0.144113	0.624236	0.0902397
PCaProfilter	entry_217	PRIMARY	-0.417535	0.765851	0	0.902913	0.122935	0.143066	0.153878	0.156135	0.160657	0.164756	0.178715	0.184718	0.179738	0.177226	0.184097	0.779024	0.0882871	0.624236	0.0665992
PCaProfilter	entry_828	PRIMARY	-0.534548	0.76582	0	0.838188	0.217185	0.265018	0.277316	0.275297	0.278103	0.278947	0.286268	0.291513	0.292949	0.295052	0.301479	0.934318	0.187222	0.609241	0.117135
PCaProfilter	entry_264	PRIMARY	-0.467822	0.765616	0	0.935275	0.112006	0.130146	0.130978	0.127081	0.126833	0.127524	0.131683	0.136313	0.132757	0.132413	0.141599	0.746097	0.0972719	0.593659	0.0566459
PCaProfilter	entry_529	PRIMARY	-0.419811	0.765482	0	0.805825	0.181191	0.223379	0.235039	0.227942	0.227443	0.229047	0.225388	0.225369	0.227353	0.226735	0.228209	0.895354	0.12567	0.624236	0.087039
PCaProfilter	entry_771	PRIMARY	-0.430459	0.765362	0	0.773463	0.164122	0.19531	0.200121	0.196073	0.195431	0.1956	0.2017	0.203434	0.202129	0.202635	0.206448	0.869603	0.0731393	0.609241	0.0886417
PCaProfilter	entry_585	PRIMARY	-0.491854	0.765362	0	0.967638	0.121386	0.161993	0.166094	0.16265	0.168292	0.174296	0.177907	0.178571	0.182348	0.184993	0.18504	0.774624	0.130587	0.624236	0.0715557
PCaProfilter	entry_208	PRIMARY	-0.52945	0.765345	0	0.935275	0.172259	0.201208	0.197093	0.199131	0.201721	0.203379	0.212746	0.218388	0.215363	0.214109	0.224077	0.882577	0.160024	0.624236	0.0854981
PCaProfilter	entry_414	PRIMARY	-0.500452	0.765193	0	0.805825	0.178134	0.160419	0.146927	0.140558	0.141303	0.143178	0.148239	0.157123	0.155798	0.154354	0.1659	0.891144	0.15607	0.609241	0.0858263
PCaProfilter	entry_515	PRIMARY	-0.410508	0.765067	0	0.7411	0.140174	0.155647	0.155113	0.157223	0.159285	0.157606	0.167244	0.172907	0.166348	0.164057	0.17699	0.822678	0.121176	0.609241	0.0893664
PCaProfilter	entry_411	PRIMARY	-0.303431	0.764928	0	0.935275	0.0849945	0.118477	0.126762	0.125906	0.133847	0.144161	0.150657	0.154278	0.159126	0.160522	0.15317	0.643059	0.0289293	0.594437	0.0466432
PCaProfilter	entry_374	PRIMARY	-0.309531	0.764846	0	0.805825	0.183619	0.217942	0.222714	0.215455	0.215608	0.216741	0.218885	0.218313	0.21809	0.216399	0.219432	0.898583	0.0564952	0.609241	0.0958225
PCaProfilter	entry_490	PRIMARY	-0.526383	0.764736	0	0.562298	0.131098	0.174522	0.186961	0.191703	0.195589	0.19839	0.208337	0.213072	0.215019	0.216774	0.220385	0.800864	0.130721	0.609241	0.077978
PCaProfilter	entry_190	PRIMARY	-0.492288	0.76469	0	0.967638	0.193086	0.197174	0.198843	0.200742	0.204378	0.20603	0.221234	0.229502	0.222335	0.218866	0.230268	0.910261	0.10638	0.624236	0.101415
PCaProfilter	entry_358	PRIMARY	-0.531985	0.764684	0	0.886731	0.252454	0.257321	0.254764	0.253155	0.250679	0.248274	0.256921	0.261138	0.255351	0.251515	0.26126	0.958453	0.211094	0.6188	0.126329
PCaProfilter	entry_464	PRIMARY	-0.450671	0.764363	0	0.805825	0.139676	0.173045	0.175017	0.179774	0.184965	0.189071	0.197511	0.204316	0.205265	0.20687	0.209929	0.821543	0.131458	0.609241	0.0848874
PCaProfilter	entry_454	PRIMARY	-0.437656	0.764076	0	0.935275	0.131514	0.155303	0.167027	0.171766	0.176784	0.181219	0.187735	0.190588	0.19221	0.193554	0.196188	0.801921	0.120519	0.624236	0.084783
PCaProfilter	entry_459	PRIMARY	-0.536556	0.763717	0	0.967638	0.175504	0.180674	0.186519	0.196276	0.202199	0.207758	0.223933	0.235186	0.236687	0.238806	0.247516	0.887387	0.138554	0.593659	0.0958372
PCaProfilter	entry_361	PRIMARY	-0.49499	0.763597	0	0.935275	0.119489	0.155606	0.153055	0.153326	0.157021	0.160123	0.169167	0.174789	0.17381	0.17452	0.183545	0.769117	0.0978204	0.624236	0.0676394
PCaProfilter	entry_467	PRIMARY	-0.461732	0.76333	0	0.805825	0.149295	0.199105	0.20787	0.204816	0.210692	0.215241	0.221043	0.226668	0.225469	0.224489	0.237124	0.842237	0.145009	0.578665	0.0722382
PCaProfilter	entry_628	PRIMARY	-0.35488	0.763259	0	0.935275	0.0946973	0.114057	0.120368	0.124018	0.129568	0.13489	0.14421	0.152158	0.156034	0.15888	0.168068	0.684012	0.0672099	0.624236	0.0750034
PCaProfilter	entry_275	PRIMARY	-0.426122	0.763259	0	0.902913	0.0663657	0.0761833	0.093346	0.104328	0.112127	0.117832	0.132048	0.14473	0.14715	0.150161	0.162044	0.549794	0.0649848	0.624236	0.0518348
PCaProfilter	entry_751	PRIMARY	-0.442214	0.763208	0	0.87055	0.151695	0.154125	0.159913	0.160729	0.162427	0.163416	0.178631	0.188318	0.183898	0.183936	0.201853	0.847022	0.0765297	0.507402	0.0867802
PCaProfilter	entry_409	PRIMARY	-0.290646	0.762796	0	0.902913	0.129352	0.12955	0.127768	0.12295	0.119336	0.115453	0.123395	0.128112	0.119353	0.113038	0.127268	0.796377	0.0639551	0.563861	0.0698998
PCaProfilter	entry_308	PRIMARY	-0.391656	0.762771	0	0.967638	0.132271	0.148135	0.153769	0.155839	0.158817	0.161372	0.171046	0.174333	0.17005	0.166976	0.175811	0.803827	0.0717727	0.624236	0.0816145
PCaProfilter	entry_394	PRIMARY	-0.44646	0.762276	0	0.935275	0.126392	0.166216	0.174496	0.17742	0.179036	0.18161	0.18438	0.186102	0.183453	0.180032	0.180359	0.788546	0.0956526	0.624236	0.0702277
PCaProfilter	entry_420	PRIMARY	-0.466033	0.762064	0	0.935275	0.113465	0.0942065	0.0982498	0.103415	0.111385	0.11938	0.137211	0.152272	0.155839	0.159077	0.171949	0.750756	0.114842	0.624236	0.073654
PCaProfilter	entry_1178	CRPC	-0.177916	0.761876	0	0.696602	0.13891	0.199799	0.222436	0.230217	0.232788	0.231585	0.238377	0.244903	0.239938	0.23785	0.252729	0.819787	0.0689422	0.552107	0.0694959
PCaProfilter	entry_543	PRIMARY	-0.316603	0.761664	0	0.835761	0.116254	0.178707	0.181813	0.164767	0.167436	0.175379	0.168157	0.161233	0.164857	0.163658	0.160094	0.759427	0.0598462	0.609241	0.0631113
PCaProfilter	entry_468	PRIMARY	-0.433957	0.761642	0	0.805825	0.199803	0.237365	0.233464	0.221411	0.222084	0.224304	0.225771	0.22648	0.229505	0.230483	0.231602	0.91773	0.122131	0.609241	0.0895092
PCaProfilter	entry_178	PRIMARY	-0.485023	0.761575	0	0.967638	0.117223	0.120108	0.116417	0.120937	0.124139	0.127074	0.13757	0.144536	0.142352	0.141544	0.148998	0.762369	0.107295	0.624236	0.0790782
PCaProfilter	entry_673	PRIMARY	-0.445688	0.761404	0	0.838188	0.140484	0.167074	0.171938	0.171186	0.17428	0.176046	0.181206	0.186865	0.187148	0.187692	0.200636	0.82338	0.0911934	0.624236	0.0946728
PCaProfilter	entry_322	PRIMARY	-0.414974	0.760116	0	0.935275	0.118371	0.107098	0.111669	0.12497	0.132142	0.135416	0.15466	0.165588	0.161072	0.160037	0.17602	0.765813	0.119133	0.593659	0.0861619
PCaProfilter	entry_738	PRIMARY	-0.487689	0.760054	0	0.773463	0.1744	0.18248	0.180328	0.175246	0.174489	0.174197	0.180869	0.18202	0.178633	0.178141	0.181838	0.885772	0.118323	0.522206	0.0963075
PCaProfilter	entry_752	PRIMARY	-0.50995	0.759606	0	0.773463	0.204894	0.214628	0.214636	0.212516	0.207528	0.199595	0.2085	0.209702	0.198792	0.194871	0.20507	0.922976	0.0985799	0.522206	0.130944
PCaProfilter	entry_196	PRIMARY	-0.442603	0.759003	0	0.902913	0.142731	0.147775	0.153529	0.158481	0.162023	0.164066	0.17509	0.179902	0.177061	0.175862	0.182728	0.828388	0.114043	0.624236	0.0816503
PCaProfilter	entry_659	PRIMARY	-0.389626	0.758838	0	0.805825	0.256985	0.2425	0.245318	0.244559	0.237804	0.231969	0.240519	0.251006	0.242343	0.237914	0.264481	0.96083	0.149284	0.470861	0.154964
PCaProfilter	entry_743	PRIMARY	-0.496859	0.758755	0	0.7411	0.150528	0.177941	0.176595	0.17461	0.176736	0.180228	0.188612	0.192663	0.192247	0.193272	0.195508	0.844712	0.111232	0.609241	0.0741443
PCaProfilter	entry_571	PRIMARY	-0.541807	0.758732	0	0.805825	0.176386	0.204046	0.210052	0.209279	0.210915	0.213048	0.213965	0.215772	0.217406	0.217068	0.217453	0.888662	0.164202	0.609241	0.0912049
PCaProfilter	entry_424	PRIMARY	-0.365285	0.75859	0	0.902913	0.140241	0.160928	0.169565	0.172323	0.182293	0.193853	0.199829	0.205905	0.212611	0.215938	0.21402	0.82283	0.0794799	0.537201	0.0781351
PCaProfilter	entry_722	PRIMARY	-0.483604	0.758305	0	0.708738	0.161426	0.186703	0.180857	0.17017	0.165023	0.162546	0.16179	0.160308	0.155996	0.154058	0.157254	0.865	0.117373	0.51677	0.0950539
PCaProfilter	entry_520	PRIMARY	-0.325002	0.757236	0	0.838188	0.175269	0.185344	0.17806	0.172771	0.173406	0.174173	0.177076	0.178874	0.174395	0.169765	0.178728	0.887045	0.108197	0.593659	0.0853145
PCaProfilter	entry_508	PRIMARY	-0.419437	0.757114	0	0.935275	0.0833354	0.127412	0.142854	0.146535	0.152719	0.158097	0.167932	0.176458	0.180403	0.183198	0.190143	0.635565	0.082781	0.593659	0.0437542
PCaProfilter	entry_710	PRIMARY	-0.411398	0.756962	0	0.773463	0.0936123	0.145093	0.152814	0.155299	0.15989	0.163958	0.172856	0.178346	0.181313	0.185169	0.190991	0.679667	0.0717565	0.522206	0.0723349
PCaProfilter	entry_446	PRIMARY	-0.35275	0.75695	0	0.7411	0.0832623	0.102521	0.106485	0.106942	0.110878	0.115733	0.116586	0.118241	0.122543	0.124723	0.124826	0.635232	0.0709623	0.609241	0.0629472
PCaProfilter	entry_230	PRIMARY	-0.493429	0.756633	0	0.935275	0.122118	0.144266	0.14192	0.144083	0.145236	0.145362	0.154769	0.161506	0.159106	0.158532	0.172162	0.776712	0.112039	0.624236	0.0778528
PCaProfilter	entry_736	PRIMARY	-0.429046	0.756327	0	0.773463	0.185626	0.226165	0.243745	0.25204	0.258023	0.259699	0.277988	0.288177	0.283367	0.28321	0.299619	0.901179	0.109543	0.522206	0.0955913
PCaProfilter	entry_1189	CRPC	-0.173812	0.756271	0	0.773463	0.151944	0.151652	0.163287	0.169094	0.172375	0.1742	0.180706	0.183461	0.181175	0.177124	0.182141	0.84751	0.104562	0.546032	0.0810444
PCaProfilter	entry_299	PRIMARY	-0.52425	0.756117	0	0.967638	0.167213	0.172343	0.175784	0.179294	0.177674	0.174487	0.188166	0.19889	0.193771	0.192287	0.209949	0.87469	0.167339	0.624236	0.07955
PCaProfilter	entry_739	PRIMARY	-0.384505	0.755807	0	0.7411	0.137189	0.165639	0.163646	0.157181	0.159413	0.16371	0.174909	0.178876	0.178384	0.180329	0.177908	0.815776	0.0910707	0.522206	0.0731702
PCaProfilter	entry_573	PRIMARY	-0.479699	0.755439	0	0.87055	0.232607	0.245077	0.250167	0.252994	0.251065	0.248609	0.25791	0.263277	0.259925	0.257573	0.266216	0.946229	0.154483	0.57289	0.107402
PCaProfilter	entry_772	PRIMARY	-0.42567	0.755086	0	0.93123	0.16347	0.200263	0.214054	0.215271	0.220152	0.22505	0.23311	0.239124	0.23907	0.23986	0.249628	0.868504	0.0437689	0.537201	0.102489
PCaProfilter	entry_273	PRIMARY	-0.392896	0.754711	0	0.935275	0.16064	0.171201	0.170465	0.160032	0.156918	0.156965	0.162898	0.166559	0.163876	0.161311	0.167669	0.863629	0.128359	0.537201	0.0768183
PCaProfilter	entry_747	PRIMARY	-0.481403	0.754604	0	0.935275	0.181056	0.248809	0.264618	0.268708	0.276277	0.282017	0.293351	0.300107	0.299298	0.300941	0.306884	0.895172	0.0828031	0.537201	0.107347
PCaProfilter	entry_819	PRIMARY	-0.484582	0.75351	0	0.805825	0.195542	0.231257	0.248872	0.250208	0.252908	0.252648	0.262356	0.26656	0.263786	0.261379	0.26902	0.913067	0.143549	0.609241	0.107504
PCaProfilter	entry_788	PRIMARY	-0.381365	0.753474	0	0.773463	0.149039	0.144502	0.144434	0.142938	0.146028	0.149652	0.156324	0.159851	0.157879	0.154493	0.161053	0.841718	0.113845	0.609241	0.067444
PCaProfilter	entry_507	PRIMARY	-0.319044	0.753471	0	0.967638	0.160794	0.207235	0.221463	0.219521	0.226719	0.234981	0.232946	0.228089	0.233263	0.235268	0.225346	0.863898	0.0633621	0.617589	0.0718803
PCaProfilter	entry_478	PRIMARY	-0.473252	0.753461	0	0.805825	0.163596	0.205819	0.211016	0.211389	0.219418	0.22802	0.235901	0.238524	0.242421	0.244136	0.242948	0.868718	0.13099	0.578665	0.0804727
PCaProfilter	entry_282	PRIMARY	-0.381557	0.753394	0	0.72411	0.0489194	0.0719601	0.0839976	0.0920852	0.0962496	0.0983067	0.111282	0.119264	0.118384	0.119063	0.130639	0.441938	0.0326227	0.624236	0.0472364
PCaProfilter	entry_195	PRIMARY	-0.472137	0.753291	0	0.935275	0.124052	0.144602	0.151733	0.154089	0.157371	0.160701	0.165613	0.168901	0.168361	0.167918	0.175543	0.782144	0.0971416	0.624236	0.0677061
PCaProfilter	entry_665	PRIMARY	-0.383233	0.753175	0	0.659385	0.0666714	0.0964502	0.104405	0.106321	0.116639	0.127964	0.139268	0.146696	0.154206	0.157827	0.157089	0.551496	0.050137	0.624236	0.047798
PCaProfilter	entry_398	PRIMARY	-0.289398	0.752929	0	0.607605	0.0639432	0.0852414	0.0890208	0.0835991	0.0855967	0.0894056	0.0959227	0.0997922	0.102943	0.104563	0.11168	0.53609	0.0555285	0.566324	0.0323972
PCaProfilter	entry_718	PRIMARY	-0.416149	0.75277	0	0.708738	0.18291	0.253952	0.275515	0.275034	0.279256	0.28356	0.288415	0.287785	0.285577	0.283622	0.285938	0.897651	0.110133	0.609241	0.0998375
PCaProfilter	entry_312	PRIMARY	-0.498211	0.752609	0	0.773463	0.116729	0.11948	0.117155	0.112102	0.112331	0.114041	0.119075	0.122333	0.120236	0.120027	0.124716	0.760872	0.101888	0.609241	0.0593967
PCaProfilter	entry_685	PRIMARY	-0.449985	0.752608	0	0.935275	0.164463	0.193607	0.200831	0.201379	0.20429	0.206277	0.209107	0.208141	0.208183	0.20779	0.211031	0.870174	0.107598	0.624236	0.0931257
PCaProfilter	entry_514	PRIMARY	-0.5224	0.752558	0	0.805825	0.202773	0.209236	0.221337	0.230188	0.236954	0.240718	0.255683	0.262222	0.260391	0.258782	0.270955	0.920832	0.131919	0.609241	0.111459
PCaProfilter	entry_620	PRIMARY	-0.351249	0.75254	0	0.670173	0.0764745	0.134694	0.152625	0.1571	0.162104	0.167536	0.169449	0.172147	0.176449	0.177894	0.178199	0.60295	0.0607596	0.624236	0.0535819
PCaProfilter	entry_818	PRIMARY	-0.48809	0.752053	0	0.805825	0.197061	0.231904	0.24932	0.250487	0.253795	0.253991	0.264345	0.26916	0.266525	0.264123	0.271907	0.914758	0.14337	0.609241	0.106346
PCaProfilter	entry_717	PRIMARY	-0.405882	0.751902	0	0.80178	0.247424	0.314763	0.321774	0.313435	0.317248	0.32267	0.325595	0.321189	0.323025	0.323285	0.319893	0.955645	0.0906075	0.609241	0.135504
PCaProfilter	entry_337	PRIMARY	-0.44772	0.751847	0	0.902913	0.0882074	0.130521	0.138155	0.145719	0.152418	0.156022	0.17046	0.182395	0.181363	0.18407	0.197452	0.657154	0.0785714	0.593659	0.0521678
PCaProfilter	entry_749	PRIMARY	-0.523143	0.751804	0	0.967638	0.151936	0.179837	0.187532	0.188117	0.188337	0.189829	0.195778	0.201681	0.200486	0.200406	0.208669	0.847494	0.116637	0.537201	0.0767102
PCaProfilter	entry_193	PRIMARY	-0.375732	0.751779	0	0.902913	0.0810506	0.126343	0.131169	0.123736	0.124632	0.128453	0.124989	0.122805	0.124508	0.125287	0.123332	0.624999	0.0377267	0.624236	0.0407762
PCaProfilter	entry_843	PRIMARY	-0.514335	0.751309	0	0.708738	0.134188	0.186723	0.208215	0.218105	0.225638	0.230676	0.246285	0.25286	0.254891	0.257364	0.26513	0.808572	0.11596	0.609241	0.0830013
PCaProfilter	entry_661	PRIMARY	-0.506461	0.751291	0	0.967638	0.197637	0.225687	0.23505	0.23553	0.237275	0.239404	0.246344	0.249919	0.250952	0.250523	0.251478	0.915391	0.14734	0.593659	0.0950652
PCaProfilter	entry_815	PRIMARY	-0.468666	0.751165	0	0.805825	0.197407	0.243193	0.258054	0.255106	0.259932	0.264886	0.273445	0.276801	0.278701	0.280203	0.284447	0.915139	0.116992	0.609241	0.0948565
PCaProfilter	entry_842	PRIMARY	-0.515921	0.750649	0	0.773463	0.134874	0.189027	0.211474	0.222809	0.231746	0.237635	0.254488	0.262003	0.264364	0.267021	0.275025	0.810242	0.115623	0.609241	0.0825425
PCaProfilter	entry_334	PRIMARY	-0.520126	0.750606	0	0.967638	0.112927	0.144522	0.14724	0.153425	0.156567	0.158942	0.168155	0.174262	0.17418	0.174432	0.181176	0.749046	0.114917	0.593659	0.0619574
PCaProfilter	entry_241	PRIMARY	-0.363109	0.750328	0	0.902913	0.127487	0.186402	0.199832	0.198959	0.204792	0.210255	0.215651	0.218271	0.221314	0.222179	0.218766	0.791477	0.0697756	0.624236	0.0620738
PCaProfilter	entry_745	PRIMARY	-0.565433	0.750186	0	0.967638	0.205333	0.215704	0.222096	0.226802	0.231396	0.234011	0.254153	0.268346	0.266531	0.268441	0.281374	0.923414	0.137353	0.537201	0.101088
PCaProfilter	entry_814	PRIMARY	-0.476316	0.750032	0	0.805825	0.19701	0.243264	0.257931	0.255302	0.260827	0.266242	0.275459	0.279493	0.281495	0.283014	0.287488	0.914702	0.118364	0.609241	0.0935952
PCaProfilter	entry_584	PRIMARY	-0.321592	0.750009	0	0.773463	0.123063	0.180827	0.195187	0.202247	0.210984	0.218456	0.22469	0.226609	0.228967	0.228205	0.226631	0.779382	0.0716843	0.578665	0.0855476
PCaProfilter	entry_695	PRIMARY	-0.418185	0.749832	0	0.935275	0.163477	0.221861	0.224582	0.217881	0.221105	0.224865	0.225185	0.224244	0.224342	0.224508	0.225894	0.868516	0.0950913	0.624236	0.0818954
PCaProfilter	entry_532	PRIMARY	-0.505576	0.749805	0	0.838188	0.153143	0.176697	0.185358	0.185109	0.186807	0.18741	0.192863	0.197438	0.195047	0.194467	0.203387	0.849838	0.102114	0.624236	0.0786859
PCaProfilter	entry_240	PRIMARY	-0.522613	0.749436	0	0.838188	0.15881	0.176249	0.180545	0.177926	0.180375	0.182547	0.188769	0.191219	0.189519	0.188762	0.192734	0.860382	0.103127	0.624236	0.0838717
PCaProfilter	entry_495	PRIMARY	-0.367255	0.748913	0	0.59466	0.0630826	0.100337	0.0988995	0.0908199	0.0938292	0.100745	0.10948	0.114187	0.120325	0.126119	0.126939	0.531128	0.060872	0.609241	0.0370097
PCaProfilter	entry_1120	CRPC	-0.482687	0.748806	0	0.935275	0.233611	0.28167	0.292946	0.29753	0.304201	0.304863	0.310283	0.317748	0.315264	0.31444	0.331361	0.946926	0.21065	0.594437	0.117505
PCaProfilter	entry_809	PRIMARY	-0.360409	0.748649	0	0.805825	0.277814	0.341297	0.354405	0.348727	0.355525	0.362513	0.355807	0.349955	0.356169	0.357303	0.339805	0.970131	0.179983	0.609241	0.129038
PCaProfilter	entry_189	PRIMARY	-0.438817	0.748484	0	0.902913	0.175627	0.186051	0.193672	0.190468	0.191805	0.193151	0.201568	0.207978	0.205266	0.203206	0.21255	0.887565	0.156711	0.624236	0.0845297
PCaProfilter	entry_548	PRIMARY	-0.392807	0.748396	0	0.805825	0.171009	0.204786	0.216707	0.215115	0.219409	0.224928	0.229912	0.229518	0.230465	0.230493	0.227927	0.88067	0.0998873	0.609241	0.0786713
PCaProfilter	entry_372	PRIMARY	-0.569575	0.748324	0	0.902913	0.241834	0.284483	0.289819	0.290859	0.297752	0.304832	0.309373	0.31221	0.314551	0.31563	0.311832	0.952303	0.178041	0.537201	0.0908472
PCaProfilter	entry_1170	CRPC	-0.361304	0.748313	0	0.56904	0.201924	0.319563	0.352383	0.355895	0.362512	0.3647	0.366398	0.359797	0.352392	0.347008	0.350318	0.919957	0.105964	0.53056	0.0672225
PCaProfilter	entry_200	PRIMARY	-0.552017	0.748245	0	0.902913	0.211669	0.223336	0.219555	0.22428	0.226286	0.226993	0.239774	0.247785	0.243857	0.241417	0.248215	0.929448	0.192308	0.624236	0.101056
PCaProfilter	entry_906	CRPC	-0.392797	0.748138	0	0.773463	0.255722	0.313445	0.318277	0.312135	0.313444	0.315365	0.314204	0.312323	0.31568	0.318664	0.316398	0.960181	0.179402	0.609241	0.0982353
PCaProfilter	entry_137	Adjacent	-0.598969	0.747914	0	0.805825	0.217101	0.235989	0.239458	0.245618	0.247414	0.245893	0.261194	0.267439	0.260266	0.258118	0.269327	0.934245	0.166647	0.624236	0.120322
PCaProfilter	entry_574	PRIMARY	-0.450284	0.747436	0	0.773463	0.131981	0.162853	0.165658	0.155317	0.152154	0.151825	0.146181	0.145395	0.144844	0.144221	0.144058	0.803099	0.0971779	0.609241	0.0656344
PCaProfilter	entry_1100	CRPC	-0.379179	0.747353	0	0.757282	0.355525	0.416848	0.441458	0.441698	0.448311	0.458146	0.461907	0.460496	0.467813	0.470978	0.465056	0.989156	0.362516	0.507706	0.237982
PCaProfilter	entry_518	PRIMARY	-0.497037	0.747193	0	0.7411	0.15254	0.182941	0.190483	0.19601	0.204024	0.21127	0.220364	0.224313	0.225369	0.226221	0.225686	0.848671	0.116454	0.522206	0.0751409
PCaProfilter	entry_438	PRIMARY	-0.528792	0.746991	0	0.935275	0.181906	0.183588	0.184082	0.187643	0.193105	0.196637	0.210759	0.221283	0.218476	0.217617	0.229599	0.896316	0.165614	0.624236	0.0864204
PCaProfilter	entry_694	PRIMARY	-0.372159	0.746475	0	0.7411	0.127324	0.17215	0.183026	0.183864	0.188612	0.193101	0.200433	0.2028	0.202625	0.202571	0.203898	0.791043	0.0639664	0.522206	0.0673863
PCaProfilter	entry_712	PRIMARY	-0.443355	0.745782	0	0.87055	0.207552	0.250925	0.256627	0.252941	0.253952	0.255564	0.264575	0.270388	0.270499	0.271556	0.281093	0.925583	0.173045	0.624236	0.0925153
PCaProfilter	entry_356	PRIMARY	-0.483257	0.745736	0	0.902913	0.0992868	0.106664	0.112222	0.122941	0.128629	0.133491	0.144935	0.154225	0.152066	0.152005	0.163094	0.701772	0.105005	0.537201	0.0548408
PCaProfilter	entry_260	PRIMARY	-0.52493	0.745042	0	0.935275	0.19086	0.189307	0.18811	0.186396	0.185773	0.185196	0.195097	0.200494	0.193584	0.189975	0.198187	0.907641	0.143689	0.593659	0.0845156
PCaProfilter	entry_523	PRIMARY	-0.528485	0.744591	0	0.805825	0.143584	0.170427	0.181447	0.178873	0.181296	0.184495	0.188056	0.189004	0.190605	0.191867	0.189798	0.830253	0.113285	0.609241	0.0779423
PCaProfilter	entry_658	PRIMARY	-0.468947	0.744467	0	0.935275	0.154809	0.184601	0.189539	0.189799	0.192432	0.195151	0.20378	0.207735	0.208244	0.208723	0.208251	0.853016	0.105828	0.624236	0.0730526
PCaProfilter	entry_197	PRIMARY	-0.534329	0.744441	0	0.967638	0.160168	0.164725	0.166571	0.165331	0.165068	0.165204	0.174917	0.180509	0.178395	0.178051	0.184034	0.862799	0.1459	0.624236	0.0803362
PCaProfilter	entry_243	PRIMARY	-0.533369	0.744173	0	0.799622	0.138607	0.165716	0.178677	0.185788	0.192822	0.197272	0.214568	0.221513	0.221174	0.223137	0.234271	0.819086	0.123755	0.624236	0.0925605
PCaProfilter	entry_697	PRIMARY	-0.412581	0.744144	0	0.857066	0.155506	0.192897	0.198723	0.194632	0.198748	0.205311	0.208682	0.209474	0.211987	0.213506	0.207686	0.854328	0.116882	0.624236	0.0723205
PCaProfilter	entry_423	PRIMARY	-0.53323	0.744128	0	0.935275	0.136065	0.16727	0.19231	0.213692	0.228887	0.239173	0.262415	0.282269	0.284152	0.287816	0.301722	0.813109	0.16287	0.624236	0.0632062
PCaProfilter	entry_528	PRIMARY	-0.564248	0.743908	0	0.816613	0.123732	0.160801	0.174106	0.177198	0.179413	0.178772	0.191398	0.201478	0.195467	0.19213	0.208892	0.781255	0.105038	0.578665	0.0666465
PCaProfilter	entry_764	PRIMARY	-0.416131	0.74376	0	0.898867	0.175002	0.227368	0.220026	0.205557	0.204802	0.205601	0.203489	0.20081	0.198517	0.198019	0.198925	0.886656	0.110211	0.537201	0.0955212
PCaProfilter	entry_526	PRIMARY	-0.50445	0.743697	0	0.805825	0.142481	0.171493	0.186743	0.191638	0.196231	0.19953	0.207106	0.210402	0.20966	0.209802	0.213043	0.827839	0.105385	0.609241	0.0825564
PCaProfilter	entry_693	PRIMARY	-0.459633	0.743587	0	0.898867	0.140114	0.151766	0.145669	0.135932	0.13093	0.126715	0.137247	0.146576	0.146378	0.150656	0.162209	0.822542	0.0605185	0.485856	0.0720885
PCaProfilter	entry_60	NORMAL	-0.578321	0.743468	0	0.855717	0.290857	0.334613	0.340329	0.342327	0.343867	0.341518	0.350703	0.355409	0.349178	0.346016	0.357095	0.974797	0.23151	0.542314	0.113058
PCaProfilter	entry_729	PRIMARY	-0.494007	0.743384	0	0.773463	0.171751	0.209856	0.221364	0.231959	0.239813	0.243366	0.258566	0.268975	0.267908	0.269233	0.284115	0.881805	0.13663	0.609241	0.0772293
PCaProfilter	entry_808	PRIMARY	-0.36585	0.74286	0	0.805825	0.275503	0.332851	0.343903	0.336758	0.3422	0.348061	0.340488	0.334217	0.339246	0.339399	0.322545	0.969218	0.185878	0.578665	0.12632
PCaProfilter	entry_597	PRIMARY	-0.516808	0.742712	0	0.935275	0.186802	0.201298	0.206007	0.214962	0.21882	0.221214	0.234538	0.241503	0.238147	0.23749	0.245745	0.902669	0.149581	0.624236	0.111261
PCaProfilter	entry_714	PRIMARY	-0.32169	0.742654	0	0.87055	0.141753	0.175337	0.177021	0.173086	0.173794	0.177012	0.175819	0.175349	0.177177	0.178038	0.178055	0.826226	0.0816869	0.624236	0.0716731
PCaProfilter	entry_141	Adjacent	-0.600631	0.742568	0	0.838188	0.21222	0.225179	0.224507	0.230117	0.230276	0.228203	0.238205	0.242864	0.237192	0.234738	0.246838	0.929951	0.200418	0.624236	0.103539
PCaProfilter	entry_725	PRIMARY	-0.355907	0.742187	0	0.919094	0.11187	0.101552	0.0962546	0.0859588	0.0834855	0.083694	0.0923698	0.0963454	0.0905004	0.0872731	0.0943013	0.74566	0.0613321	0.476455	0.0469357
PCaProfilter	entry_682	PRIMARY	-0.481893	0.74211	0	0.935275	0.176917	0.227423	0.246578	0.250852	0.254429	0.257354	0.26726	0.271763	0.272404	0.274104	0.280296	0.889421	0.161113	0.624236	0.107472
PCaProfilter	entry_286	PRIMARY	-0.606826	0.742084	0	0.799622	0.140824	0.161018	0.166077	0.171602	0.17391	0.172933	0.18924	0.199803	0.194792	0.194167	0.210831	0.824147	0.116228	0.624236	0.0866107
PCaProfilter	entry_740	PRIMARY	-0.524985	0.741905	0	0.7411	0.15632	0.177285	0.177643	0.174853	0.174191	0.176018	0.179962	0.180433	0.179112	0.178267	0.17757	0.855842	0.101645	0.522206	0.083424
PCaProfilter	entry_434	PRIMARY	-0.534284	0.741816	0	0.773463	0.164613	0.198795	0.195816	0.196765	0.203254	0.210313	0.223671	0.234963	0.237006	0.237994	0.241221	0.870424	0.153525	0.609241	0.0635644
PCaProfilter	entry_546	PRIMARY	-0.555733	0.741702	0	0.838188	0.186276	0.245191	0.265531	0.275738	0.284659	0.291422	0.303876	0.311469	0.314173	0.31629	0.322743	0.902005	0.195027	0.537201	0.0894596
PCaProfilter	entry_465	PRIMARY	-0.312979	0.741692	0	0.935275	0.12006	0.1584	0.176801	0.183023	0.194702	0.207372	0.215209	0.220463	0.227245	0.231224	0.232791	0.770789	0.0523453	0.593659	0.0722911
PCaProfilter	entry_599	PRIMARY	-0.449221	0.741525	0	0.87055	0.145472	0.159985	0.16534	0.166003	0.168355	0.169586	0.17516	0.178144	0.177357	0.178173	0.186404	0.83431	0.116117	0.624236	0.0783269
PCaProfilter	entry_289	PRIMARY	-0.484893	0.741482	0	0.87055	0.13182	0.167143	0.176585	0.171033	0.174967	0.179938	0.182761	0.184404	0.189007	0.193952	0.192966	0.802692	0.109966	0.593659	0.0629452
PCaProfilter	entry_418	PRIMARY	-0.474553	0.74142	0	0.935275	0.0871506	0.085104	0.0901286	0.0943091	0.100816	0.109118	0.118186	0.127805	0.131499	0.134416	0.143455	0.652577	0.0873827	0.509865	0.0512002
PCaProfilter	entry_170	Adjacent	-0.516256	0.740941	0	0.889428	0.128896	0.120412	0.117849	0.127873	0.131035	0.132378	0.146988	0.156236	0.152076	0.150995	0.165582	0.795189	0.145847	0.593659	0.0655004
PCaProfilter	entry_700	PRIMARY	-0.361876	0.740703	0	0.87055	0.122471	0.188953	0.203234	0.202279	0.211718	0.220066	0.2263	0.228002	0.230944	0.233794	0.228266	0.777713	0.0820385	0.537201	0.0611886
PCaProfilter	entry_439	PRIMARY	-0.489358	0.740486	0	0.967638	0.137845	0.154128	0.15544	0.157346	0.161037	0.165151	0.173727	0.17769	0.176925	0.1759	0.180271	0.817314	0.103954	0.624236	0.0754045
PCaProfilter	entry_375	PRIMARY	-0.489304	0.740326	0	0.838188	0.106566	0.118245	0.127178	0.138027	0.142725	0.145502	0.154334	0.159719	0.158073	0.15911	0.170625	0.727981	0.105674	0.624236	0.0638609
PCaProfilter	entry_125	Adjacent	-0.559478	0.74005	0	0.935275	0.191479	0.192356	0.195749	0.207637	0.210102	0.208541	0.224994	0.237859	0.230859	0.229255	0.246827	0.908377	0.180894	0.537201	0.0790237
PCaProfilter	entry_748	PRIMARY	-0.532314	0.739914	0	0.881338	0.175583	0.210814	0.206345	0.195568	0.194923	0.197088	0.19378	0.191691	0.194999	0.196311	0.190021	0.887503	0.152017	0.624236	0.0647693
PCaProfilter	entry_627	PRIMARY	-0.427321	0.739522	0	0.935275	0.211046	0.258296	0.270793	0.27306	0.279649	0.282637	0.291122	0.299248	0.295124	0.290489	0.301446	0.928877	0.158344	0.624236	0.0974626
PCaProfilter	entry_244	PRIMARY	-0.384333	0.739334	0	0.921791	0.0693851	0.0987538	0.112046	0.116292	0.117954	0.116665	0.124589	0.133049	0.130006	0.128013	0.143859	0.56634	0.0827198	0.624236	0.0466105
PCaProfilter	entry_594	PRIMARY	-0.444175	0.739275	0	0.708738	0.0801322	0.141903	0.158691	0.163329	0.169055	0.175567	0.178345	0.179694	0.184392	0.187397	0.185509	0.62067	0.0739926	0.609241	0.0315183
PCaProfilter	entry_405	PRIMARY	-0.440497	0.739148	0	0.902913	0.107964	0.170321	0.178128	0.176413	0.183513	0.191028	0.20018	0.204149	0.206966	0.209439	0.209151	0.732754	0.0891205	0.624236	0.0560488
PCaProfilter	entry_1167	CRPC	-0.329606	0.738945	0	0.805825	0.218477	0.289847	0.300871	0.289573	0.296776	0.304316	0.300655	0.295561	0.301575	0.303352	0.290933	0.935408	0.137282	0.492408	0.0908088
PCaProfilter	entry_610	PRIMARY	-0.358934	0.738856	0	0.708738	0.13793	0.16989	0.177588	0.177739	0.182228	0.185961	0.195255	0.200539	0.200707	0.19991	0.208135	0.817512	0.0805273	0.578665	0.0807439
PCaProfilter	entry_837	PRIMARY	-0.564729	0.738163	0	0.805825	0.225969	0.268902	0.280322	0.281967	0.286035	0.285462	0.297903	0.303829	0.299388	0.297427	0.307265	0.941391	0.180636	0.609241	0.118599
PCaProfilter	entry_705	PRIMARY	-0.431195	0.738153	0	0.967638	0.169028	0.22924	0.242644	0.243836	0.250468	0.259496	0.267053	0.270551	0.276857	0.279474	0.273899	0.877584	0.0815805	0.624236	0.0964801
PCaProfilter	entry_140	Adjacent	-0.605223	0.73799	0	0.902913	0.164841	0.195356	0.203976	0.216724	0.225959	0.23174	0.254985	0.26714	0.265982	0.267674	0.277959	0.870804	0.136287	0.537201	0.0839614
PCaProfilter	entry_1105	CRPC	-0.279279	0.737721	0	0.562298	0.310473	0.337244	0.351552	0.346984	0.345935	0.34447	0.344792	0.343997	0.337964	0.332224	0.341729	0.980483	0.299108	0.401908	0.157511
PCaProfilter	entry_733	PRIMARY	-0.259232	0.737702	0	0.87055	0.149196	0.192958	0.191132	0.183856	0.182116	0.179891	0.180775	0.180861	0.178709	0.177049	0.180322	0.842036	0.0657725	0.537201	0.0749464
PCaProfilter	entry_212	PRIMARY	-0.509325	0.737671	0	0.902913	0.121437	0.128632	0.134222	0.144572	0.149232	0.151633	0.16429	0.173499	0.171772	0.172234	0.184692	0.774768	0.110482	0.624236	0.074493
PCaProfilter	entry_889	PRIMARY	-0.507974	0.737652	0	0.773463	0.116162	0.144815	0.15906	0.167796	0.173019	0.17554	0.183531	0.188431	0.189461	0.191133	0.195365	0.759144	0.129097	0.609241	0.0774628
PCaProfilter	entry_689	PRIMARY	-0.541898	0.737624	0	0.902913	0.158373	0.208523	0.213059	0.209964	0.216271	0.222355	0.227148	0.22997	0.23475	0.237837	0.23516	0.859597	0.128405	0.537201	0.0719983
PCaProfilter	entry_263	PRIMARY	-0.388602	0.736787	0	0.906958	0.114802	0.140515	0.14435	0.145774	0.147197	0.147687	0.158697	0.165937	0.162168	0.16122	0.170515	0.754947	0.0713516	0.593659	0.0644249
PCaProfilter	entry_742	PRIMARY	-0.542098	0.736487	0	0.805825	0.14093	0.188078	0.205502	0.218134	0.232796	0.245817	0.262836	0.269453	0.274665	0.279657	0.278038	0.824384	0.110019	0.6188	0.0867738
PCaProfilter	entry_209	PRIMARY	-0.449853	0.736294	0	0.881338	0.124402	0.158419	0.1669	0.16963	0.176277	0.18167	0.192915	0.200055	0.199019	0.199605	0.202568	0.783113	0.114479	0.624236	0.0734244
PCaProfilter	entry_1166	CRPC	-0.253194	0.736066	0	0.708738	0.122954	0.171625	0.182607	0.166565	0.166987	0.17025	0.161853	0.155983	0.157859	0.156494	0.146192	0.779077	0.0578326	0.552107	0.050721
PCaProfilter	entry_888	PRIMARY	-0.512853	0.735589	0	0.773463	0.117041	0.146059	0.159105	0.167488	0.172958	0.175574	0.183824	0.189115	0.190043	0.191635	0.196191	0.761821	0.131002	0.609241	0.0763772
PCaProfilter	entry_734	PRIMARY	-0.518811	0.735443	0	0.86246	0.206474	0.276679	0.294425	0.295604	0.302014	0.306999	0.316139	0.318065	0.319949	0.320838	0.32013	0.924536	0.130233	0.624236	0.0921318
PCaProfilter	entry_873	PRIMARY	-0.477678	0.735436	0	0.805825	0.143142	0.16955	0.183029	0.191007	0.198248	0.203127	0.21333	0.216794	0.215502	0.215792	0.219861	0.82929	0.130074	0.609241	0.085821
PCaProfilter	entry_632	PRIMARY	-0.502487	0.734886	0	0.7411	0.119407	0.147564	0.150407	0.15101	0.154188	0.156649	0.164046	0.169373	0.16899	0.170047	0.174609	0.768877	0.10929	0.609241	0.0797251
PCaProfilter	entry_253	PRIMARY	-0.499705	0.734878	0	0.670173	0.0956453	0.133283	0.135392	0.131289	0.134727	0.138598	0.146483	0.151352	0.154189	0.157216	0.157296	0.687762	0.0674475	0.587013	0.0449012
PCaProfilter	entry_362	PRIMARY	-0.539555	0.734593	0	0.967638	0.120212	0.130162	0.128427	0.125757	0.124268	0.124434	0.133313	0.136434	0.136136	0.137294	0.146544	0.771231	0.116017	0.624236	0.063558
PCaProfilter	entry_460	PRIMARY	-0.528586	0.734561	0	0.935275	0.132629	0.158246	0.162276	0.164378	0.168613	0.173554	0.184158	0.190782	0.193591	0.195465	0.196649	0.80472	0.122143	0.537201	0.0628785
PCaProfilter	entry_390	PRIMARY	-0.366683	0.734535	0	0.87055	0.091307	0.122979	0.12698	0.131394	0.137918	0.144644	0.154225	0.158838	0.160952	0.161725	0.162064	0.670244	0.0906109	0.537201	0.0373256
PCaProfilter	entry_451	PRIMARY	-0.486957	0.734515	0	0.886731	0.147186	0.190955	0.192937	0.196256	0.201187	0.207707	0.214399	0.215209	0.218242	0.21865	0.213159	0.837911	0.116418	0.593659	0.0740553
PCaProfilter	entry_288	PRIMARY	-0.546725	0.734513	0	0.773463	0.15481	0.158469	0.165691	0.17867	0.185737	0.188314	0.210801	0.225876	0.221725	0.22279	0.245841	0.853019	0.148083	0.609241	0.0785236
PCaProfilter	entry_399	PRIMARY	-0.580069	0.734503	0	0.790992	0.218562	0.240209	0.249769	0.260901	0.265951	0.267073	0.286303	0.297774	0.294896	0.295735	0.306117	0.93548	0.168209	0.6188	0.108608
PCaProfilter	entry_426	PRIMARY	-0.44621	0.734351	0	0.902913	0.112042	0.124829	0.128296	0.133998	0.141917	0.149863	0.161496	0.170353	0.172309	0.173938	0.179285	0.746215	0.0880816	0.624236	0.0670991
PCaProfilter	entry_318	PRIMARY	-0.348627	0.734091	0	0.832794	0.172067	0.212415	0.223705	0.209596	0.211085	0.213106	0.215048	0.214401	0.21543	0.215968	0.215776	0.882286	0.182274	0.480067	0.0772674
PCaProfilter	entry_872	PRIMARY	-0.489252	0.733821	0	0.805825	0.142781	0.167153	0.178364	0.185216	0.192237	0.196951	0.207182	0.210969	0.209505	0.209564	0.213814	0.828499	0.130211	0.609241	0.0847144
PCaProfilter	entry_836	PRIMARY	-0.570473	0.733669	0	0.805825	0.225849	0.265824	0.275426	0.275839	0.279417	0.278558	0.290217	0.295763	0.290999	0.288591	0.298138	0.941299	0.181227	0.609241	0.117012
PCaProfilter	entry_550	PRIMARY	-0.413278	0.733622	0	0.805825	0.131188	0.164401	0.182683	0.191287	0.200005	0.207251	0.212938	0.213905	0.212994	0.213458	0.216127	0.801094	0.1295	0.624236	0.0525142
PCaProfilter	entry_366	PRIMARY	-0.549596	0.73328	0	0.967638	0.189532	0.211228	0.213954	0.216696	0.216705	0.216756	0.224945	0.230692	0.22735	0.225762	0.233603	0.906042	0.136939	0.624236	0.0925886
PCaProfilter	entry_145	Adjacent	-0.569567	0.733204	0	0.838188	0.170918	0.218711	0.224703	0.230308	0.235809	0.240123	0.251903	0.256501	0.258552	0.260132	0.259936	0.88053	0.151945	0.593659	0.109326
PCaProfilter	entry_544	PRIMARY	-0.520004	0.73292	0	0.967638	0.184943	0.217411	0.230098	0.232244	0.236513	0.238768	0.248907	0.254448	0.251554	0.249349	0.258346	0.900304	0.122082	0.624236	0.0953965
PCaProfilter	entry_287	PRIMARY	-0.504868	0.732409	0	0.838188	0.100275	0.114807	0.121101	0.127833	0.132583	0.135722	0.145536	0.151523	0.149349	0.148902	0.155184	0.705468	0.134132	0.593659	0.0600006
PCaProfilter	entry_350	PRIMARY	-0.556618	0.732275	0	0.824703	0.131971	0.135121	0.137592	0.15092	0.153495	0.154133	0.172877	0.18533	0.182371	0.182197	0.197533	0.803074	0.161113	0.6188	0.0802187
PCaProfilter	entry_800	PRIMARY	-0.352038	0.732047	0	0.7411	0.138102	0.193027	0.202199	0.201209	0.204352	0.205934	0.205929	0.205421	0.204656	0.201582	0.201507	0.817913	0.0795641	0.578665	0.0764196
PCaProfilter	entry_741	PRIMARY	-0.433248	0.731489	0	0.676375	0.13216	0.153775	0.159621	0.154436	0.153797	0.156122	0.160402	0.162887	0.161227	0.159262	0.162171	0.803546	0.0591574	0.522206	0.0697511
PCaProfilter	entry_169	Adjacent	-0.520857	0.730402	0	0.902913	0.111393	0.126598	0.125395	0.131331	0.13329	0.13573	0.144388	0.150554	0.148541	0.148741	0.15524	0.744115	0.113021	0.593659	0.0633816
PCaProfilter	entry_579	PRIMARY	-0.557171	0.730394	0	0.902913	0.197813	0.251231	0.257386	0.258817	0.263869	0.268912	0.273774	0.275845	0.276096	0.274816	0.275617	0.915584	0.160124	0.624236	0.0880352
PCaProfilter	entry_339	PRIMARY	-0.498693	0.73008	0	0.935275	0.111952	0.128321	0.133005	0.136605	0.140601	0.144253	0.158756	0.166591	0.164989	0.16401	0.172348	0.745924	0.109174	0.624236	0.0576988
PCaProfilter	entry_727	PRIMARY	-0.501257	0.729849	0	0.773463	0.167891	0.237589	0.24714	0.240945	0.242426	0.245378	0.249565	0.250648	0.251947	0.253824	0.249882	0.875779	0.120542	0.624236	0.0729247
PCaProfilter	entry_720	PRIMARY	-0.441263	0.729566	0	0.935275	0.163709	0.206576	0.203695	0.192289	0.192546	0.196729	0.199173	0.199373	0.201775	0.203167	0.199469	0.868908	0.111734	0.624236	0.0778789
PCaProfilter	entry_639	PRIMARY	-0.390905	0.729341	0	0.902913	0.23475	0.312347	0.319232	0.314552	0.313961	0.313138	0.309325	0.309527	0.306098	0.302969	0.302297	0.947705	0.133556	0.485856	0.122344
PCaProfilter	entry_586	PRIMARY	-0.521092	0.729262	0	0.935275	0.155522	0.177131	0.175251	0.174759	0.177153	0.180336	0.187293	0.190906	0.190148	0.189012	0.192744	0.854356	0.116118	0.624236	0.0742209
PCaProfilter	entry_45	NORMAL	-0.50226	0.728958	0	0.88808	0.236592	0.27216	0.291198	0.300433	0.306641	0.30763	0.316553	0.320852	0.317571	0.316975	0.325461	0.948942	0.178006	0.601848	0.112019
PCaProfilter	entry_664	PRIMARY	-0.483993	0.728126	0	0.87055	0.16749	0.185193	0.189062	0.195177	0.202353	0.208314	0.225244	0.235482	0.234787	0.236615	0.253739	0.875135	0.119605	0.624236	0.0841903
PCaProfilter	entry_699	PRIMARY	-0.493545	0.728088	0	0.773463	0.140242	0.140156	0.139937	0.136925	0.135029	0.134547	0.139179	0.141622	0.136706	0.133897	0.139409	0.822833	0.0973018	0.609241	0.0711806
PCaProfilter	entry_986	CRPC	-0.386064	0.728046	0	0.851942	0.180701	0.221253	0.241836	0.251725	0.26054	0.266272	0.278088	0.286925	0.289024	0.292426	0.302801	0.89469	0.171346	0.589878	0.0581105
PCaProfilter	entry_453	PRIMARY	-0.498728	0.72797	0	0.935275	0.158231	0.171583	0.174341	0.179608	0.183796	0.188317	0.198743	0.206556	0.207084	0.208355	0.211888	0.859339	0.157309	0.593659	0.0744304
PCaProfilter	entry_309	PRIMARY	-0.523737	0.727968	0	0.627023	0.116599	0.154316	0.168163	0.174768	0.179679	0.183707	0.195349	0.202132	0.205057	0.207817	0.213916	0.760478	0.100452	0.624236	0.063873
PCaProfilter	entry_525	PRIMARY	-0.392758	0.727544	0	0.7411	0.193839	0.203	0.220642	0.227222	0.229696	0.233011	0.247431	0.257483	0.253722	0.252893	0.261998	0.91113	0.204512	0.624236	0.127045
PCaProfilter	entry_703	PRIMARY	-0.396432	0.726936	0	0.7411	0.191776	0.256601	0.26179	0.247688	0.247848	0.250814	0.252391	0.248105	0.250411	0.251713	0.242328	0.908729	0.0653234	0.522206	0.111825
PCaProfilter	entry_327	PRIMARY	-0.40029	0.726891	0	0.902913	0.128039	0.155269	0.158547	0.154933	0.158696	0.163886	0.171315	0.173094	0.173598	0.173564	0.17531	0.792938	0.0746305	0.593659	0.060657
PCaProfilter	entry_686	PRIMARY	-0.553046	0.726812	0	0.902913	0.184869	0.224255	0.230894	0.231474	0.233459	0.233396	0.24796	0.256226	0.252693	0.254557	0.266417	0.900208	0.100286	0.624236	0.100718
PCaProfilter	entry_126	Adjacent	-0.522014	0.726732	0	0.87055	0.128213	0.142786	0.140526	0.149117	0.153301	0.158071	0.16395	0.166502	0.167972	0.168469	0.163281	0.793398	0.155119	0.543913	0.0708264
PCaProfilter	entry_869	PRIMARY	-0.525171	0.726525	0	0.773463	0.176755	0.202634	0.21054	0.209912	0.214627	0.217998	0.225401	0.22685	0.227959	0.229087	0.229182	0.88919	0.162379	0.609241	0.0918196
PCaProfilter	entry_124	Adjacent	-0.585543	0.726358	0	0.935275	0.196798	0.224123	0.233769	0.246969	0.252449	0.254493	0.265712	0.272326	0.26992	0.270695	0.277574	0.914468	0.186686	0.593659	0.0994554
PCaProfilter	entry_148	Adjacent	-0.55136	0.726297	0	0.795038	0.143656	0.173379	0.173844	0.179555	0.17969	0.178555	0.19321	0.204648	0.201434	0.201518	0.209754	0.83041	0.0809963	0.588223	0.101256
PCaProfilter	entry_636	PRIMARY	-0.438166	0.726239	0	0.75863	0.0458047	0.0743517	0.0865622	0.092168	0.0966926	0.100817	0.108428	0.113409	0.113712	0.11526	0.123443	0.420305	0.0579125	0.624236	0.0448482
PCaProfilter	entry_150	Adjacent	-0.611921	0.726215	0	0.773463	0.204119	0.234433	0.243728	0.256704	0.261211	0.262018	0.281502	0.293276	0.290359	0.290547	0.300999	0.9222	0.188901	0.557896	0.0951352
PCaProfilter	entry_461	PRIMARY	-0.526178	0.726207	0	0.902913	0.141935	0.175993	0.191518	0.205965	0.213416	0.217141	0.233165	0.245856	0.244681	0.245632	0.258155	0.826631	0.133525	0.624236	0.0723799
PCaProfilter	entry_155	Adjacent	-0.580351	0.726101	0	0.805825	0.170252	0.194202	0.197769	0.210552	0.217005	0.220966	0.23511	0.243668	0.242437	0.243598	0.25192	0.8795	0.202492	0.588223	0.080618
PCaProfilter	entry_224	PRIMARY	-0.423615	0.725771	0	0.902913	0.0918786	0.106983	0.111398	0.110074	0.112115	0.115805	0.122989	0.125993	0.123322	0.120171	0.124372	0.672605	0.0957835	0.624236	0.0448713
PCaProfilter	entry_868	PRIMARY	-0.534501	0.725662	0	0.773463	0.177228	0.203919	0.211021	0.210298	0.215712	0.219646	0.227605	0.229622	0.230984	0.232204	0.232216	0.889864	0.163565	0.609241	0.0907054
PCaProfilter	entry_278	PRIMARY	-0.538782	0.725482	0	0.756472	0.111501	0.121937	0.128348	0.133337	0.139735	0.143846	0.160288	0.171459	0.171753	0.17453	0.187132	0.744466	0.123125	0.624236	0.0656017
PCaProfilter	entry_348	PRIMARY	-0.439642	0.725399	0	0.935275	0.125421	0.187718	0.201023	0.197928	0.198782	0.198098	0.201615	0.206305	0.205022	0.205175	0.220254	0.785913	0.0824927	0.624236	0.0695395
PCaProfilter	entry_750	PRIMARY	-0.460975	0.724815	0	0.751888	0.142901	0.161787	0.166308	0.163623	0.165101	0.167479	0.180147	0.188132	0.187842	0.190577	0.197821	0.828761	0.0885981	0.581905	0.0659971
PCaProfilter	entry_662	PRIMARY	-0.55896	0.724565	0	0.805825	0.168528	0.175807	0.180606	0.190372	0.193866	0.1947	0.206213	0.215343	0.212469	0.211765	0.220726	0.876794	0.19856	0.624236	0.0841022
PCaProfilter	entry_187	PRIMARY	-0.443045	0.724556	0	0.889428	0.134293	0.163019	0.161281	0.159774	0.162992	0.169448	0.171724	0.171602	0.174476	0.175484	0.164685	0.808828	0.121868	0.593659	0.0791929
PCaProfilter	entry_853	PRIMARY	-0.566627	0.72411	0	0.805825	0.171696	0.221705	0.236074	0.242585	0.252815	0.260557	0.274402	0.281209	0.284786	0.28934	0.290298	0.881721	0.171449	0.609241	0.100406
PCaProfilter	entry_166	Adjacent	-0.549855	0.724093	0	0.935275	0.129005	0.147404	0.152026	0.165284	0.172319	0.177878	0.189815	0.196201	0.196057	0.196327	0.197952	0.795476	0.169966	0.593659	0.0715009
PCaProfilter	entry_605	PRIMARY	-0.485548	0.723957	0	0.805825	0.127988	0.159082	0.162571	0.156097	0.159972	0.162215	0.170554	0.177588	0.178332	0.180864	0.192984	0.792803	0.0811916	0.579817	0.0752396
PCaProfilter	entry_503	PRIMARY	-0.599618	0.723812	0	0.87055	0.235878	0.279799	0.285559	0.285618	0.286359	0.284368	0.29642	0.304966	0.301472	0.299734	0.31094	0.948466	0.153082	0.624236	0.0917636
PCaProfilter	entry_396	PRIMARY	-0.577671	0.723377	0	0.963592	0.173774	0.238268	0.262706	0.271073	0.278624	0.283222	0.304535	0.322228	0.322636	0.325216	0.346258	0.884848	0.0920664	0.537201	0.0687504
PCaProfilter	entry_245	PRIMARY	-0.504987	0.723147	0	0.87055	0.107639	0.116249	0.119076	0.114899	0.115268	0.116899	0.121881	0.122987	0.121102	0.120144	0.12443	0.731649	0.0978459	0.593659	0.0606715
PCaProfilter	entry_500	PRIMARY	-0.434558	0.722961	0	0.935275	0.104227	0.154373	0.159426	0.155781	0.157624	0.159733	0.164595	0.170967	0.168792	0.168002	0.172754	0.719813	0.0775981	0.5969	0.0283108
PCaProfilter	entry_852	PRIMARY	-0.573743	0.722852	0	0.773463	0.172956	0.226219	0.241139	0.248425	0.260099	0.268952	0.283941	0.291704	0.295883	0.300851	0.301752	0.883627	0.172144	0.609241	0.100206
PCaProfilter	entry_746	PRIMARY	-0.498276	0.722254	0	0.773463	0.0989403	0.157324	0.176311	0.179735	0.185642	0.191748	0.203513	0.207153	0.20887	0.212289	0.210622	0.700465	0.0827046	0.537201	0.0598291
PCaProfilter	entry_657	PRIMARY	-0.527514	0.722162	0	0.708738	0.169393	0.197685	0.198985	0.196801	0.197973	0.196943	0.204847	0.212954	0.209378	0.210007	0.221185	0.878159	0.129007	0.578665	0.0806846
PCaProfilter	entry_131	Adjacent	-0.44489	0.721901	0	0.649946	0.0942563	0.114729	0.118316	0.121513	0.124302	0.126816	0.138546	0.147082	0.147052	0.149286	0.153484	0.682253	0.0777067	0.579925	0.0674751
PCaProfilter	entry_631	PRIMARY	-0.534407	0.721586	0	0.898867	0.272789	0.312472	0.333245	0.349509	0.354228	0.351518	0.367257	0.381821	0.373246	0.371108	0.389476	0.968111	0.175915	0.542314	0.125205
PCaProfilter	entry_154	Adjacent	-0.543375	0.721375	0	0.823355	0.126649	0.142025	0.13607	0.136501	0.136749	0.137274	0.14502	0.149057	0.146255	0.145997	0.151051	0.789235	0.116031	0.593659	0.0726858
PCaProfilter	entry_173	Adjacent	-0.564793	0.721308	0	0.50836	0.26282	0.278817	0.269608	0.265274	0.264904	0.264296	0.27228	0.275567	0.273955	0.273822	0.274386	0.963694	0.271235	0.51677	0.116557
PCaProfilter	entry_146	Adjacent	-0.583681	0.721122	0	0.76726	0.198578	0.199838	0.212999	0.224296	0.227547	0.22609	0.243716	0.255629	0.248051	0.245367	0.261248	0.916415	0.128497	0.537201	0.10779
PCaProfilter	entry_431	PRIMARY	-0.528529	0.720962	0	0.902913	0.118839	0.14454	0.145718	0.150478	0.157328	0.161215	0.1786	0.193602	0.193428	0.196846	0.208873	0.767201	0.092167	0.593659	0.0718104
PCaProfilter	entry_450	PRIMARY	-0.571786	0.72096	0	0.902913	0.131102	0.174098	0.184181	0.188905	0.195025	0.198352	0.210911	0.219824	0.220647	0.222726	0.235064	0.800875	0.0987994	0.624236	0.0792504
PCaProfilter	entry_316	PRIMARY	-0.352359	0.72093	0	0.751888	0.190213	0.263927	0.286321	0.288102	0.298866	0.308233	0.326308	0.338132	0.341196	0.34342	0.349206	0.906865	0.238351	0.5969	0.082732
PCaProfilter	entry_400	PRIMARY	-0.445635	0.720708	0	0.935275	0.163621	0.191481	0.197191	0.195077	0.197798	0.202412	0.202054	0.201603	0.202255	0.201593	0.204874	0.86876	0.115081	0.624236	0.0827814
PCaProfilter	entry_630	PRIMARY	-0.515135	0.720645	0	0.75863	0.205685	0.218451	0.204592	0.187498	0.182614	0.182898	0.178903	0.17647	0.17786	0.17696	0.176979	0.923761	0.125817	0.522206	0.0926336
PCaProfilter	entry_561	PRIMARY	-0.417245	0.720548	0	0.702535	0.188947	0.241672	0.252881	0.255155	0.25583	0.255397	0.265537	0.272185	0.26794	0.266959	0.268786	0.90533	0.151867	0.531765	0.0947559
PCaProfilter	entry_674	PRIMARY	-0.488742	0.720485	0	0.935275	0.139427	0.157866	0.163043	0.171623	0.17926	0.186072	0.197695	0.202867	0.207432	0.210369	0.208934	0.820975	0.131652	0.624236	0.0680154
PCaProfilter	entry_402	PRIMARY	-0.483303	0.720367	0	0.889428	0.114824	0.127371	0.13094	0.134578	0.138031	0.139616	0.144576	0.148659	0.144273	0.142825	0.154139	0.755019	0.130519	0.624236	0.05309
PCaProfilter	entry_570	PRIMARY	-0.42662	0.720165	0	0.692557	0.112219	0.179394	0.192468	0.188069	0.197145	0.207287	0.208129	0.207284	0.213784	0.216703	0.207625	0.746784	0.0517184	0.609241	0.0499632
PCaProfilter	entry_497	PRIMARY	-0.487669	0.719985	0	0.848975	0.129443	0.136487	0.140479	0.144488	0.150163	0.153588	0.162202	0.167009	0.163548	0.161146	0.167228	0.796615	0.113782	0.624236	0.0604951
PCaProfilter	entry_816	PRIMARY	-0.566316	0.719942	0	0.773463	0.190425	0.220212	0.235164	0.240464	0.246292	0.249307	0.260639	0.266566	0.267214	0.268405	0.271435	0.90712	0.200296	0.609241	0.100514
PCaProfilter	entry_817	PRIMARY	-0.55834	0.719385	0	0.773463	0.190231	0.219448	0.235046	0.240478	0.245821	0.248466	0.258855	0.263761	0.26425	0.26534	0.267895	0.906888	0.198241	0.609241	0.101655
PCaProfilter	entry_621	PRIMARY	-0.521557	0.718992	0	0.757282	0.170944	0.189651	0.196982	0.201	0.200656	0.197758	0.21278	0.222224	0.215026	0.21197	0.227955	0.88057	0.132246	0.624236	0.0786122
PCaProfilter	entry_248	PRIMARY	-0.523305	0.718912	0	0.902913	0.114241	0.112232	0.112566	0.119832	0.122443	0.123667	0.136141	0.146689	0.142571	0.141449	0.153635	0.753196	0.141674	0.593659	0.0538202
PCaProfilter	entry_448	PRIMARY	-0.426039	0.717694	0	0.87055	0.0943158	0.0955255	0.10251	0.096769	0.101756	0.110085	0.116427	0.125125	0.130452	0.132217	0.135001	0.682491	0.0538399	0.537201	0.059131
PCaProfilter	entry_229	PRIMARY	-0.513607	0.717526	0	0.935275	0.147818	0.156343	0.158836	0.16278	0.169466	0.175076	0.185249	0.190981	0.188291	0.186956	0.194798	0.83922	0.133073	0.624236	0.069348
PCaProfilter	entry_128	Adjacent	-0.583272	0.717229	0	0.87055	0.170796	0.204792	0.202696	0.206929	0.21132	0.214929	0.226778	0.233717	0.231902	0.23221	0.239311	0.880342	0.165649	0.588223	0.0801244
PCaProfilter	entry_655	PRIMARY	-0.581453	0.716828	0	0.935275	0.171252	0.181499	0.193492	0.198103	0.200146	0.20117	0.206962	0.211461	0.208774	0.207594	0.211324	0.881042	0.131807	0.624236	0.0788075
PCaProfilter	entry_1179	CRPC	-0.146427	0.716158	0	0.658846	0.0808678	0.171764	0.213411	0.22823	0.233984	0.235222	0.238252	0.241065	0.23878	0.23751	0.244803	0.624141	0.0417515	0.533551	0.0252307
PCaProfilter	entry_524	PRIMARY	-0.47496	0.715571	0	0.805825	0.12272	0.157826	0.165077	0.159922	0.163185	0.169093	0.172652	0.176182	0.1814	0.183925	0.182639	0.778418	0.107769	0.593659	0.0504813
PCaProfilter	entry_421	PRIMARY	-0.50169	0.715033	0	0.7411	0.122677	0.129801	0.131222	0.142578	0.14997	0.155982	0.165825	0.174153	0.174611	0.176195	0.179393	0.778297	0.153703	0.6188	0.0728334
PCaProfilter	entry_329	PRIMARY	-0.546995	0.714488	0	0.902913	0.0957335	0.11121	0.110542	0.113825	0.117101	0.120051	0.128341	0.13261	0.134646	0.136073	0.140199	0.688109	0.114126	0.624236	0.0652621
PCaProfilter	entry_677	PRIMARY	-0.536625	0.71447	0	0.967638	0.167617	0.190297	0.191954	0.188245	0.192857	0.196869	0.201675	0.20655	0.206772	0.206254	0.21069	0.87534	0.141351	0.624236	0.101241
PCaProfilter	entry_707	PRIMARY	-0.43907	0.714334	0	0.87055	0.147272	0.177813	0.183203	0.188021	0.194573	0.201361	0.213095	0.220277	0.222289	0.224471	0.227541	0.838089	0.110141	0.624236	0.0566397
PCaProfilter	entry_805	PRIMARY	-0.447135	0.714308	0	0.7411	0.159564	0.194006	0.207956	0.210939	0.215979	0.219641	0.232675	0.238537	0.236911	0.237125	0.245416	0.861729	0.13267	0.609241	0.0896735
PCaProfilter	entry_177	PRIMARY	-0.346813	0.714252	0	0.902913	0.100716	0.124457	0.128761	0.131184	0.137497	0.146265	0.150266	0.153832	0.158955	0.161057	0.154442	0.707103	0.0406573	0.537201	0.035797
PCaProfilter	entry_332	PRIMARY	-0.480654	0.714134	0	0.935275	0.136985	0.152532	0.153269	0.155385	0.159024	0.161415	0.176382	0.185674	0.184888	0.184922	0.196461	0.815295	0.12034	0.624236	0.066241
PCaProfilter	entry_804	PRIMARY	-0.451459	0.713913	0	0.7411	0.159466	0.193392	0.207321	0.21025	0.21521	0.218829	0.23155	0.237112	0.235489	0.235679	0.243802	0.861556	0.132957	0.609241	0.0895471
PCaProfilter	entry_690	PRIMARY	-0.551344	0.713437	0	0.87055	0.14975	0.201141	0.198598	0.194786	0.19879	0.203335	0.211571	0.214399	0.214879	0.21574	0.215802	0.843154	0.127862	0.537201	0.0742611
PCaProfilter	entry_280	PRIMARY	-0.365174	0.713272	0	0.921791	0.108632	0.116272	0.114034	0.12307	0.131504	0.138958	0.1588	0.177038	0.178423	0.178217	0.197897	0.735004	0.154125	0.537201	0.0380928
PCaProfilter	entry_768	PRIMARY	-0.466572	0.713247	0	0.935275	0.239396	0.33395	0.34118	0.333167	0.341569	0.350534	0.352448	0.354516	0.363608	0.371518	0.361934	0.950768	0.0933198	0.47365	0.11687
PCaProfilter	entry_487	PRIMARY	-0.438245	0.712599	0	0.627023	0.0971876	0.144579	0.158658	0.166283	0.173647	0.178045	0.190702	0.199719	0.200371	0.202185	0.212153	0.693771	0.111713	0.578665	0.061807
PCaProfilter	entry_335	PRIMARY	-0.535392	0.712577	0	0.906958	0.173782	0.200147	0.212827	0.230762	0.236955	0.236058	0.256504	0.270644	0.263568	0.262659	0.286797	0.88486	0.141232	0.624236	0.0738807
PCaProfilter	entry_292	PRIMARY	-0.405394	0.712516	0	0.596278	0.0340394	0.0427917	0.0467057	0.0463701	0.0477628	0.0491577	0.0526349	0.0564268	0.0559913	0.0567561	0.0644028	0.331392	0.0298902	0.609138	0.0320123
PCaProfilter	entry_855	PRIMARY	-0.574036	0.712503	0	0.773463	0.138964	0.170187	0.186551	0.197093	0.206104	0.212316	0.228105	0.234744	0.234507	0.23504	0.23849	0.819912	0.163495	0.609241	0.0694326
PCaProfilter	entry_277	PRIMARY	-0.493453	0.712483	0	0.93932	0.144265	0.217027	0.239611	0.248363	0.257436	0.26426	0.270613	0.275604	0.277686	0.280501	0.281672	0.831728	0.151823	0.624236	0.066774
PCaProfilter	entry_270	PRIMARY	-0.397492	0.712152	0	0.838188	0.0830528	0.0918195	0.0955913	0.0972708	0.10381	0.111312	0.120109	0.125275	0.126033	0.126076	0.127677	0.634274	0.0907415	0.593659	0.0369476
PCaProfilter	entry_813	PRIMARY	-0.533228	0.712008	0	0.773463	0.177856	0.227303	0.240324	0.239014	0.243813	0.248974	0.259304	0.262686	0.265124	0.266701	0.267826	0.890753	0.166555	0.609241	0.0804249
PCaProfilter	entry_338	PRIMARY	-0.533825	0.711678	0	0.902913	0.102767	0.125183	0.136834	0.146575	0.154464	0.15991	0.172575	0.179211	0.177842	0.177848	0.183504	0.714593	0.111697	0.624236	0.0518102
PCaProfilter	entry_592	PRIMARY	-0.552597	0.711607	0	0.805825	0.123161	0.155174	0.159412	0.161446	0.164538	0.165925	0.176756	0.185503	0.185098	0.187182	0.199229	0.779659	0.113611	0.624236	0.0632835
PCaProfilter	entry_782	PRIMARY	-0.494423	0.711472	0	0.935275	0.154841	0.235972	0.253421	0.252806	0.25975	0.267212	0.269238	0.267748	0.270466	0.270621	0.267829	0.853078	0.125733	0.537201	0.0777574
PCaProfilter	entry_345	PRIMARY	-0.534314	0.711388	0	0.805825	0.121779	0.160575	0.162014	0.160361	0.167751	0.174495	0.182886	0.187552	0.192615	0.195502	0.201401	0.775747	0.0982801	0.593659	0.0655843
PCaProfilter	entry_854	PRIMARY	-0.582192	0.711332	0	0.773463	0.139148	0.169558	0.184805	0.194664	0.203818	0.210183	0.226182	0.233306	0.233166	0.233623	0.237135	0.820335	0.165834	0.609241	0.06849
PCaProfilter	entry_204	PRIMARY	-0.561896	0.71132	0	0.889428	0.1493	0.202979	0.214703	0.214347	0.222389	0.231557	0.239264	0.23992	0.244686	0.248242	0.240327	0.842246	0.143264	0.624236	0.0716494
PCaProfilter	entry_472	PRIMARY	-0.471882	0.71132	0	0.87055	0.146655	0.164174	0.160619	0.15562	0.154607	0.154622	0.156721	0.160226	0.1573	0.155529	0.162121	0.836803	0.131067	0.6188	0.0706369
PCaProfilter	entry_303	PRIMARY	-0.44124	0.711237	0	0.838188	0.079357	0.136475	0.143778	0.143728	0.148745	0.155417	0.162117	0.164128	0.167377	0.168184	0.165699	0.616979	0.0596118	0.593659	0.0381364
PCaProfilter	entry_812	PRIMARY	-0.535176	0.711125	0	0.773463	0.178228	0.227249	0.238806	0.236918	0.241774	0.246988	0.257825	0.261695	0.263922	0.265337	0.266808	0.891275	0.167821	0.609241	0.0789985
PCaProfilter	entry_521	PRIMARY	-0.57023	0.710825	0	0.78425	0.159497	0.180005	0.179834	0.183736	0.187953	0.190053	0.203065	0.211647	0.20794	0.206936	0.215143	0.86161	0.17083	0.6188	0.0727491
PCaProfilter	entry_349	PRIMARY	-0.553768	0.710717	0	0.87055	0.134097	0.153035	0.15344	0.158069	0.16127	0.162874	0.172076	0.176289	0.171507	0.169294	0.180848	0.808348	0.15312	0.624236	0.0747149
PCaProfilter	entry_156	Adjacent	-0.562101	0.710151	0	0.889428	0.0914234	0.12918	0.137953	0.149601	0.154903	0.156875	0.171565	0.181323	0.178578	0.17818	0.188369	0.670726	0.11483	0.537201	0.0498379
PCaProfilter	entry_857	PRIMARY	-0.588865	0.710101	0	0.773463	0.170526	0.209789	0.223015	0.236473	0.246361	0.251593	0.272026	0.281333	0.280801	0.281904	0.28742	0.879925	0.193335	0.609241	0.0809115
PCaProfilter	entry_175	PRIMARY	-0.528517	0.710052	0	0.691748	0.156843	0.160786	0.158019	0.158901	0.158937	0.159016	0.166832	0.174781	0.17235	0.172916	0.186141	0.856807	0.109589	0.6188	0.0756172
PCaProfilter	entry_462	PRIMARY	-0.567506	0.709848	0	0.773463	0.168512	0.209148	0.221005	0.22175	0.22626	0.228862	0.232593	0.237041	0.236593	0.236273	0.242629	0.876768	0.174583	0.522206	0.0655592
PCaProfilter	entry_781	PRIMARY	-0.414579	0.709775	0	0.708738	0.143227	0.164568	0.157042	0.146286	0.14432	0.143525	0.137971	0.134903	0.130788	0.12671	0.130696	0.829475	0.102727	0.522206	0.0647137
PCaProfilter	entry_856	PRIMARY	-0.598647	0.709632	0	0.773463	0.171844	0.210851	0.224157	0.238138	0.248656	0.254202	0.275397	0.285335	0.284735	0.285827	0.291699	0.881947	0.19424	0.609241	0.0805639
PCaProfilter	entry_162	Adjacent	-0.589133	0.709348	0	0.87055	0.170417	0.185204	0.181657	0.184308	0.183455	0.178679	0.191196	0.199585	0.190813	0.188071	0.202495	0.879756	0.119704	0.624236	0.0934287
PCaProfilter	entry_35	NORMAL	-0.582629	0.709255	0	0.50836	0.272041	0.301055	0.319433	0.327405	0.326406	0.323827	0.330059	0.333575	0.329461	0.327379	0.338743	0.967799	0.216875	0.444322	0.0958916
PCaProfilter	entry_153	Adjacent	-0.563666	0.709173	0	0.689051	0.112243	0.142044	0.146545	0.153469	0.160499	0.166964	0.178995	0.185455	0.185742	0.187672	0.190786	0.74686	0.147225	0.588223	0.0667158
PCaProfilter	entry_163	Adjacent	-0.603076	0.709123	0	0.87055	0.147168	0.16185	0.170659	0.186694	0.193756	0.194811	0.220019	0.235575	0.230761	0.231331	0.251705	0.837874	0.137089	0.537201	0.0773146
PCaProfilter	entry_261	PRIMARY	-0.483959	0.708743	0	0.695793	0.0673384	0.121098	0.12931	0.133331	0.139251	0.144631	0.155022	0.162404	0.165264	0.168415	0.173857	0.555189	0.0757258	0.624236	0.0508007
PCaProfilter	entry_716	PRIMARY	-0.470339	0.708204	0	0.7411	0.151681	0.174048	0.18075	0.175404	0.171455	0.166929	0.171755	0.17314	0.167166	0.164394	0.171726	0.846993	0.105794	0.522206	0.0738491
PCaProfilter	entry_470	PRIMARY	-0.569508	0.708188	0	0.838188	0.152183	0.18222	0.185377	0.190232	0.197403	0.202306	0.213564	0.219866	0.219392	0.219529	0.224679	0.847976	0.165986	0.593659	0.0755929
PCaProfilter	entry_879	PRIMARY	-0.464112	0.707159	0	0.773463	0.11831	0.158659	0.168178	0.165333	0.169779	0.171395	0.177097	0.178143	0.176951	0.17801	0.181449	0.76563	0.0966313	0.609241	0.0706653
PCaProfilter	entry_643	PRIMARY	-0.297713	0.706989	0	0.2336	0	0	0	0	0	0	0	0	0	0	0	0	0	0.392623	0.012374
PCaProfilter	entry_795	PRIMARY	-0.471233	0.706916	0	0.773463	0.142762	0.165959	0.172274	0.174549	0.179117	0.184172	0.191545	0.196108	0.198707	0.198917	0.203902	0.828457	0.123637	0.609241	0.064562
PCaProfilter	entry_533	PRIMARY	-0.520206	0.706674	0	0.855717	0.0850319	0.127844	0.141803	0.150289	0.158424	0.163286	0.1812	0.194371	0.193743	0.194758	0.207566	0.643227	0.10685	0.624236	0.0439935
PCaProfilter	entry_878	PRIMARY	-0.467258	0.70637	0	0.773463	0.117199	0.151376	0.157568	0.152629	0.155423	0.155742	0.160128	0.160519	0.158236	0.158458	0.162298	0.762298	0.0976309	0.609241	0.0689113
PCaProfilter	entry_646	PRIMARY	-0.556874	0.706331	0	0.773463	0.157542	0.191394	0.205769	0.219728	0.229122	0.235886	0.251471	0.259413	0.261657	0.264076	0.271009	0.858087	0.157222	0.609241	0.0718582
PCaProfilter	entry_755	PRIMARY	-0.553599	0.705543	0	0.7411	0.133445	0.149477	0.154745	0.154545	0.158265	0.163069	0.171477	0.174481	0.173371	0.173957	0.174541	0.806744	0.123676	0.522206	0.0594926
PCaProfilter	entry_144	Adjacent	-0.51529	0.704847	0	0.540723	0.125761	0.136541	0.135242	0.137782	0.139147	0.137987	0.14887	0.157615	0.153476	0.15273	0.162985	0.786837	0.127013	0.487454	0.0709298
PCaProfilter	entry_565	PRIMARY	-0.446653	0.704797	0	0.805825	0.0950897	0.110237	0.114091	0.120399	0.12453	0.127048	0.13612	0.143799	0.142485	0.142967	0.152601	0.685569	0.116539	0.624236	0.0494507
PCaProfilter	entry_108	NORMAL	-0.536712	0.704635	0	0.756472	0.257585	0.291499	0.299168	0.304035	0.304249	0.298993	0.304048	0.305407	0.295813	0.290077	0.295007	0.961135	0.249689	0.57289	0.0941599
PCaProfilter	entry_683	PRIMARY	-0.520652	0.704629	0	0.87055	0.120681	0.166866	0.175666	0.178697	0.183928	0.187619	0.194063	0.197354	0.195632	0.197128	0.20297	0.772593	0.0999018	0.537201	0.0515858
PCaProfilter	entry_635	PRIMARY	-0.462051	0.704593	0	0.7411	0.0944885	0.0908765	0.0959535	0.0986315	0.100578	0.102947	0.110655	0.115693	0.111789	0.109148	0.11723	0.683181	0.0877969	0.609241	0.0484404
PCaProfilter	entry_97	NORMAL	-0.558715	0.703906	0	0.805825	0.196058	0.235057	0.24976	0.262951	0.269972	0.272965	0.286117	0.292135	0.288562	0.286816	0.295253	0.913645	0.201459	0.578665	0.0809811
PCaProfilter	entry_862	PRIMARY	-0.495403	0.70327	0	0.773463	0.15261	0.184406	0.194936	0.195185	0.199663	0.2018	0.208981	0.212953	0.211941	0.211925	0.215984	0.848807	0.125542	0.609241	0.0783052
PCaProfilter	entry_863	PRIMARY	-0.488814	0.702816	0	0.773463	0.152863	0.1861	0.197381	0.197841	0.202125	0.204171	0.211101	0.214667	0.21379	0.213911	0.217624	0.849297	0.121804	0.609241	0.079321
PCaProfilter	entry_859	PRIMARY	-0.504495	0.702683	0	0.773463	0.156014	0.156664	0.156323	0.161367	0.16658	0.169134	0.185076	0.193381	0.191561	0.190381	0.199535	0.855275	0.166967	0.609241	0.0713783
PCaProfilter	entry_149	Adjacent	-0.592693	0.702434	0	0.87055	0.172011	0.183367	0.191192	0.207037	0.210806	0.214612	0.232992	0.241452	0.240947	0.240121	0.239666	0.882201	0.129859	0.588223	0.0814301
PCaProfilter	entry_762	PRIMARY	-0.57119	0.701981	0	0.708738	0.104238	0.146011	0.151025	0.155001	0.159668	0.165331	0.176765	0.183366	0.184476	0.187552	0.19001	0.719852	0.0922478	0.51677	0.0521266
PCaProfilter	entry_858	PRIMARY	-0.507268	0.701654	0	0.773463	0.153264	0.155185	0.155731	0.161604	0.1676	0.170803	0.186791	0.195239	0.193971	0.193083	0.20229	0.850072	0.166272	0.609241	0.0697552
PCaProfilter	entry_481	PRIMARY	-0.615611	0.701399	0	0.683657	0.139749	0.164509	0.174036	0.18173	0.18501	0.1845	0.20026	0.211159	0.205787	0.204246	0.222178	0.821711	0.103663	0.6188	0.0743081
PCaProfilter	entry_647	PRIMARY	-0.500235	0.701313	0	0.708738	0.196518	0.252559	0.266813	0.265934	0.269145	0.271682	0.277523	0.280979	0.28083	0.278593	0.277324	0.914158	0.129978	0.522206	0.0767476
PCaProfilter	entry_174	Adjacent	-0.619567	0.701195	0	0.773463	0.171519	0.20066	0.202282	0.206788	0.211309	0.213502	0.223546	0.229819	0.227992	0.227726	0.234178	0.881451	0.184905	0.593659	0.0764573
PCaProfilter	entry_886	PRIMARY	-0.656361	0.700744	0	0.805825	0.210247	0.238516	0.248624	0.261361	0.264165	0.262675	0.279321	0.288466	0.283468	0.281997	0.295762	0.928137	0.193866	0.609241	0.0981046
PCaProfilter	entry_887	PRIMARY	-0.647816	0.700691	0	0.805825	0.20946	0.236436	0.246438	0.258574	0.260482	0.258301	0.273753	0.28184	0.276476	0.274722	0.288168	0.9274	0.193222	0.609241	0.0985682
PCaProfilter	entry_486	PRIMARY	-0.468994	0.700417	0	0.559601	0.107237	0.145148	0.148588	0.149941	0.156026	0.161381	0.161566	0.160889	0.16411	0.166488	0.159335	0.730281	0.120642	0.609241	0.0686687
PCaProfilter	entry_223	PRIMARY	-0.566023	0.700417	0	0.824703	0.118781	0.156413	0.169235	0.178518	0.187879	0.194122	0.211089	0.220363	0.220676	0.223113	0.229506	0.76703	0.147222	0.6188	0.0610215
PCaProfilter	entry_484	PRIMARY	-0.549695	0.700157	0	0.7411	0.14972	0.178603	0.179597	0.180313	0.184916	0.18997	0.195007	0.196584	0.198708	0.199221	0.194923	0.843095	0.150478	0.578665	0.0783904
PCaProfilter	entry_493	PRIMARY	-0.525954	0.699635	0	0.708738	0.130147	0.17099	0.176041	0.176444	0.185022	0.193137	0.203862	0.210266	0.212338	0.213397	0.214472	0.798434	0.132422	0.609241	0.0512881
PCaProfilter	entry_496	PRIMARY	-0.451555	0.69942	0	0.695254	0.0835814	0.130829	0.140478	0.136938	0.142272	0.151336	0.151051	0.148871	0.153307	0.1536	0.14457	0.636686	0.0555248	0.578665	0.036046
PCaProfilter	entry_865	PRIMARY	-0.553032	0.699127	0	0.773463	0.133347	0.179675	0.199106	0.20931	0.215663	0.217742	0.227987	0.234455	0.233899	0.235413	0.241821	0.806504	0.156541	0.609241	0.0729653
PCaProfilter	entry_864	PRIMARY	-0.558411	0.698904	0	0.773463	0.134265	0.182782	0.202319	0.21305	0.220475	0.223339	0.234441	0.241523	0.241283	0.242955	0.249245	0.808758	0.158053	0.609241	0.0721937
PCaProfilter	entry_368	PRIMARY	-0.503942	0.698171	0	0.902913	0.0923234	0.109368	0.118796	0.134084	0.141915	0.146208	0.160449	0.170272	0.170231	0.171658	0.181664	0.674431	0.135727	0.537201	0.0471872
PCaProfilter	entry_285	PRIMARY	-0.624224	0.698019	0	0.9137	0.110976	0.131962	0.134405	0.138505	0.139783	0.140607	0.154008	0.162756	0.159911	0.159293	0.171555	0.742761	0.121087	0.593659	0.0464731
PCaProfilter	entry_293	PRIMARY	-0.530625	0.69778	0	0.935275	0.180219	0.174391	0.16983	0.179635	0.185014	0.186214	0.206154	0.219657	0.212463	0.210879	0.229133	0.894033	0.172299	0.537201	0.0711037
PCaProfilter	entry_604	PRIMARY	-0.414279	0.697187	0	0.533981	0.0705288	0.110582	0.11948	0.120298	0.126757	0.131907	0.139138	0.144534	0.146674	0.148175	0.153638	0.572455	0.055467	0.609241	0.0446942
PCaProfilter	entry_867	PRIMARY	-0.627051	0.696393	0	0.773463	0.191939	0.23077	0.241813	0.24768	0.25322	0.254907	0.267346	0.272281	0.270902	0.27223	0.277179	0.90892	0.222882	0.609241	0.104303
PCaProfilter	entry_758	PRIMARY	-0.544623	0.69635	0	0.857066	0.102488	0.137943	0.136628	0.14521	0.154458	0.162273	0.178282	0.187327	0.188465	0.191781	0.195104	0.713584	0.130883	0.537201	0.0527074
PCaProfilter	entry_692	PRIMARY	-0.53438	0.696295	0	0.902913	0.191238	0.227775	0.238259	0.23926	0.244788	0.248895	0.25879	0.264471	0.263846	0.262634	0.269903	0.908092	0.145325	0.624236	0.0750812
PCaProfilter	entry_866	PRIMARY	-0.634516	0.696193	0	0.773463	0.193655	0.235478	0.247622	0.255036	0.26215	0.264954	0.279195	0.285663	0.284955	0.286791	0.291973	0.910919	0.225415	0.609241	0.104149
PCaProfilter	entry_85	NORMAL	-0.58602	0.695142	0	0.578479	0.242185	0.288702	0.304805	0.312131	0.315059	0.31323	0.32694	0.33578	0.331139	0.328886	0.342244	0.95252	0.136698	0.557896	0.10062
PCaProfilter	entry_633	PRIMARY	-0.622835	0.695141	0	0.805825	0.145171	0.159805	0.171632	0.180373	0.184127	0.184459	0.196161	0.203197	0.197432	0.194928	0.205618	0.83367	0.160457	0.609241	0.0696915
PCaProfilter	entry_234	PRIMARY	-0.592356	0.695081	0	0.87055	0.132686	0.161866	0.169401	0.173961	0.177361	0.177784	0.191486	0.200409	0.194577	0.192753	0.209133	0.804862	0.122099	0.624236	0.0658501
PCaProfilter	entry_192	PRIMARY	-0.621799	0.694856	0	0.80178	0.134402	0.147123	0.149244	0.160361	0.163683	0.166727	0.179783	0.187935	0.185656	0.184703	0.191863	0.809094	0.130151	0.531765	0.0758868
PCaProfilter	entry_167	Adjacent	-0.610601	0.694811	0	0.834142	0.156174	0.187356	0.198767	0.209814	0.214578	0.215977	0.231887	0.242516	0.239308	0.24064	0.252631	0.855571	0.145123	0.624236	0.0755495
PCaProfilter	entry_127	Adjacent	-0.572563	0.694204	0	0.902913	0.15285	0.170386	0.171363	0.177917	0.18315	0.189777	0.194403	0.195031	0.195931	0.194557	0.189466	0.849272	0.154168	0.6188	0.0816303
PCaProfilter	entry_715	PRIMARY	-0.515183	0.693271	0	0.7411	0.146851	0.200816	0.209089	0.214636	0.221498	0.22805	0.233727	0.23679	0.237849	0.238841	0.239948	0.837214	0.122449	0.522206	0.0684162
PCaProfilter	entry_129	Adjacent	-0.502108	0.692953	0	0.759978	0.137137	0.174593	0.173096	0.171506	0.172746	0.177183	0.175083	0.17244	0.174923	0.175755	0.164249	0.815652	0.132651	0.531765	0.0690422
PCaProfilter	entry_271	PRIMARY	-0.604067	0.692569	0	0.946063	0.157063	0.186609	0.188702	0.187662	0.18827	0.190179	0.199188	0.20527	0.204574	0.204683	0.209822	0.857211	0.143904	0.537201	0.0720259
PCaProfilter	entry_871	PRIMARY	-0.571084	0.692381	0	0.773463	0.134956	0.170085	0.180884	0.187686	0.192914	0.194074	0.203552	0.209548	0.206536	0.205762	0.214141	0.810439	0.162434	0.609241	0.0632401
PCaProfilter	entry_1115	CRPC	-0.348432	0.691798	0	0.737055	0.307074	0.313801	0.318919	0.309928	0.305	0.30059	0.294003	0.291663	0.287167	0.284487	0.294183	0.979598	0.373657	0.443525	0.156921
PCaProfilter	entry_870	PRIMARY	-0.573059	0.691535	0	0.773463	0.135478	0.170562	0.180555	0.187347	0.193094	0.194603	0.204716	0.211316	0.20836	0.20757	0.216159	0.8117	0.16303	0.609241	0.0624652
PCaProfilter	entry_562	PRIMARY	-0.497126	0.691434	0	0.72411	0.0978339	0.147002	0.154893	0.152626	0.157412	0.160659	0.16815	0.173703	0.173681	0.174103	0.183436	0.696256	0.0813603	0.624236	0.0593554
PCaProfilter	entry_132	Adjacent	-0.633686	0.691392	0	0.693905	0.162188	0.210152	0.229977	0.244865	0.253472	0.258595	0.28147	0.296041	0.297687	0.301263	0.313738	0.866317	0.142121	0.593659	0.0731519
PCaProfilter	entry_793	PRIMARY	-0.514977	0.691387	0	0.7411	0.162266	0.193341	0.207353	0.2144	0.218258	0.219894	0.231927	0.239792	0.236217	0.233958	0.243813	0.866451	0.184085	0.522206	0.0793992
PCaProfilter	entry_443	PRIMARY	-0.539912	0.691216	0	0.773463	0.117636	0.126889	0.125132	0.132466	0.137019	0.141351	0.151754	0.156078	0.154954	0.154359	0.157059	0.763615	0.133847	0.588223	0.064092
PCaProfilter	entry_711	PRIMARY	-0.610345	0.690498	0	0.708738	0.189535	0.226144	0.233091	0.239954	0.245001	0.248342	0.25721	0.261821	0.262416	0.262656	0.263362	0.906046	0.131924	0.51677	0.0787929
PCaProfilter	entry_7	NORMAL	-0.556314	0.690295	0	0.823355	0.285717	0.340262	0.355287	0.357036	0.355661	0.352187	0.356121	0.356912	0.351516	0.349403	0.357325	0.973052	0.246941	0.624236	0.116298
PCaProfilter	entry_161	Adjacent	-0.621883	0.690217	0	0.773463	0.162288	0.17494	0.176818	0.178742	0.178352	0.178127	0.180813	0.179021	0.174111	0.170567	0.171457	0.86649	0.139634	0.531765	0.0614606
PCaProfilter	entry_794	PRIMARY	-0.481856	0.689519	0	0.805825	0.127505	0.173598	0.19009	0.19228	0.199294	0.204652	0.209228	0.212343	0.216399	0.219491	0.225047	0.791525	0.117239	0.522206	0.0604394
PCaProfilter	entry_847	PRIMARY	-0.551349	0.689128	0	0.773463	0.143994	0.182154	0.193411	0.199573	0.205081	0.207201	0.218253	0.223265	0.222148	0.222957	0.2269	0.831144	0.158095	0.609241	0.0737454
PCaProfilter	entry_535	PRIMARY	-0.546826	0.688902	0	0.87055	0.126482	0.159989	0.170842	0.181082	0.189806	0.195365	0.207843	0.215858	0.216882	0.218821	0.222438	0.788788	0.123421	0.537201	0.0669516
PCaProfilter	entry_138	Adjacent	-0.625838	0.688855	0	0.87055	0.208827	0.241732	0.24413	0.249348	0.250257	0.248285	0.265641	0.275598	0.269301	0.266878	0.27946	0.926802	0.140285	0.588223	0.0950346
PCaProfilter	entry_412	PRIMARY	-0.552684	0.688011	0	0.72411	0.146687	0.14796	0.162664	0.182113	0.192599	0.196172	0.229736	0.25494	0.250464	0.251691	0.279836	0.836872	0.137254	0.537201	0.068708
PCaProfilter	entry_383	PRIMARY	-0.520594	0.687906	0	0.805825	0.105333	0.162241	0.175986	0.178299	0.181724	0.184284	0.191262	0.19593	0.194795	0.195888	0.204835	0.723703	0.104333	0.624236	0.0426574
PCaProfilter	entry_846	PRIMARY	-0.560172	0.686663	0	0.773463	0.144779	0.183324	0.194194	0.200533	0.206799	0.209443	0.221162	0.22681	0.225765	0.226599	0.230776	0.832833	0.160227	0.609241	0.0726584
PCaProfilter	entry_860	PRIMARY	-0.507962	0.686256	0	0.7411	0.120626	0.118446	0.11764	0.120916	0.12284	0.122908	0.134852	0.138557	0.135076	0.133372	0.140687	0.772432	0.135557	0.522206	0.0634671
PCaProfilter	entry_133	Adjacent	-0.625532	0.685615	0	0.773463	0.172461	0.1974	0.202047	0.206121	0.207307	0.206524	0.217802	0.224883	0.220714	0.219215	0.227128	0.882882	0.12615	0.6188	0.0873184
PCaProfilter	entry_850	PRIMARY	-0.569986	0.685155	0	0.773463	0.132146	0.171942	0.18178	0.185979	0.192151	0.196521	0.204294	0.208306	0.210364	0.212407	0.211726	0.803512	0.149691	0.609241	0.0616349
PCaProfilter	entry_130	Adjacent	-0.656374	0.684703	0	0.80178	0.180906	0.189565	0.203149	0.222825	0.227353	0.225891	0.250754	0.266334	0.257342	0.254983	0.276114	0.894968	0.149564	0.531765	0.079369
PCaProfilter	entry_613	PRIMARY	-0.475359	0.684636	0	0.558252	0.0858703	0.140731	0.16045	0.167983	0.175369	0.180794	0.187854	0.191555	0.19361	0.195645	0.201842	0.646955	0.0559455	0.590253	0.0579052
PCaProfilter	entry_851	PRIMARY	-0.563313	0.684565	0	0.773463	0.132111	0.169528	0.179242	0.182568	0.187531	0.190991	0.19797	0.201381	0.202944	0.204748	0.204336	0.803424	0.148566	0.609241	0.0629233
PCaProfilter	entry_753	PRIMARY	-0.609952	0.684324	0	0.676375	0.198386	0.229943	0.237496	0.238383	0.239911	0.241394	0.255111	0.260945	0.257126	0.256572	0.266099	0.916207	0.105789	0.603805	0.0940612
PCaProfilter	entry_151	Adjacent	-0.653831	0.68413	0	0.670173	0.159982	0.170666	0.166327	0.168187	0.168468	0.16785	0.177991	0.182857	0.178028	0.176075	0.184654	0.862471	0.132744	0.588223	0.0773024
PCaProfilter	entry_1110	CRPC	-0.497483	0.683899	0	0.765372	0.229958	0.310938	0.336109	0.345297	0.3569	0.366408	0.372505	0.373886	0.376596	0.375945	0.373461	0.944348	0.134584	0.624236	0.0704514
PCaProfilter	entry_123	Adjacent	-0.587079	0.683479	0	0.689051	0.109791	0.133223	0.14626	0.161595	0.169082	0.172003	0.185613	0.196121	0.192055	0.191671	0.201294	0.738868	0.127604	0.593659	0.0479811
PCaProfilter	entry_719	PRIMARY	-0.490788	0.683151	0	0.708738	0.162614	0.24869	0.260352	0.259465	0.268206	0.275236	0.276833	0.276806	0.281288	0.283383	0.278438	0.867049	0.0921365	0.603805	0.0731176
PCaProfilter	entry_1093	CRPC	-0.518044	0.682405	0	0.73301	0.318335	0.347757	0.3551	0.348558	0.347631	0.349074	0.352201	0.352162	0.352164	0.351462	0.353221	0.982384	0.328446	0.609241	0.175801
PCaProfilter	entry_861	PRIMARY	-0.506251	0.682338	0	0.7411	0.123521	0.126596	0.126793	0.130964	0.134459	0.135755	0.149092	0.153854	0.151	0.14993	0.157305	0.780666	0.133744	0.609241	0.0659581
PCaProfilter	entry_849	PRIMARY	-0.566297	0.682138	0	0.773463	0.132575	0.180094	0.19509	0.204441	0.213791	0.2188	0.235396	0.242362	0.241785	0.244059	0.251131	0.804587	0.166669	0.609241	0.0660502
PCaProfilter	entry_875	PRIMARY	-0.599125	0.681898	0	0.773463	0.166093	0.225238	0.238788	0.24407	0.251183	0.255973	0.265644	0.271799	0.274978	0.277679	0.28132	0.87287	0.176798	0.609241	0.0805302
PCaProfilter	entry_848	PRIMARY	-0.574368	0.681595	0	0.773463	0.132865	0.179439	0.192952	0.202049	0.211704	0.21696	0.234077	0.241778	0.241181	0.243438	0.250851	0.805308	0.167467	0.609241	0.0651532
PCaProfilter	entry_611	PRIMARY	-0.562754	0.681231	0	0.56904	0.107505	0.151424	0.162295	0.165608	0.172241	0.177143	0.186827	0.192096	0.191877	0.193187	0.200943	0.731194	0.0908169	0.578665	0.0642842
PCaProfilter	entry_874	PRIMARY	-0.609219	0.680997	0	0.773463	0.167306	0.224631	0.237136	0.241992	0.249303	0.254348	0.264246	0.270775	0.273936	0.276476	0.280244	0.87484	0.178588	0.609241	0.0793005
PCaProfilter	entry_61	NORMAL	-0.555088	0.679073	0	0.799622	0.238301	0.319097	0.350162	0.364026	0.375162	0.381678	0.394453	0.40303	0.403801	0.406083	0.411802	0.950063	0.200768	0.624236	0.0996244
PCaProfilter	entry_726	PRIMARY	-0.476395	0.678712	0	0.704693	0.0842106	0.0878525	0.093877	0.0905304	0.0896257	0.0910811	0.0998307	0.104609	0.101809	0.101079	0.108937	0.639537	0.0377032	0.609241	0.0485483
PCaProfilter	entry_721	PRIMARY	-0.577575	0.678697	0	0.87055	0.165272	0.223595	0.23305	0.241902	0.249154	0.253016	0.268101	0.277768	0.276099	0.277129	0.286873	0.871519	0.122108	0.6188	0.0877372
PCaProfilter	entry_367	PRIMARY	-0.577165	0.678678	0	0.935275	0.117903	0.144339	0.147897	0.152089	0.154627	0.156323	0.163994	0.167959	0.166013	0.164586	0.171448	0.764414	0.123508	0.624236	0.0620012
PCaProfilter	entry_113	NORMAL	-0.511512	0.67855	0	0.7411	0.216469	0.259075	0.26859	0.275393	0.280758	0.283009	0.289867	0.293262	0.291454	0.29053	0.293436	0.933704	0.199253	0.578665	0.0808532
PCaProfilter	entry_82	NORMAL	-0.557638	0.678511	0	0.602751	0.303833	0.360866	0.375702	0.37693	0.376483	0.374513	0.384535	0.390151	0.386845	0.384311	0.395386	0.978718	0.198526	0.567454	0.123008
PCaProfilter	entry_731	PRIMARY	-0.605509	0.677735	0	0.902913	0.209307	0.266061	0.273767	0.277299	0.283192	0.286881	0.294674	0.299036	0.297891	0.298671	0.300286	0.927256	0.166345	0.624236	0.0864209
PCaProfilter	entry_136	Adjacent	-0.613729	0.677679	0	0.670173	0.176315	0.206176	0.214481	0.228382	0.233294	0.231716	0.250326	0.262009	0.254267	0.252206	0.26978	0.888559	0.153354	0.531765	0.0630145
PCaProfilter	entry_135	Adjacent	-0.627954	0.677601	0	0.838188	0.11543	0.157592	0.165011	0.173522	0.178218	0.181278	0.192781	0.198243	0.197863	0.198283	0.202895	0.756895	0.122684	0.588223	0.0620507
PCaProfilter	entry_191	PRIMARY	-0.617763	0.67736	0	0.656688	0.085605	0.105655	0.110569	0.117601	0.123281	0.12817	0.14563	0.156789	0.156074	0.157915	0.16925	0.645779	0.0919148	0.531765	0.0528361
PCaProfilter	entry_386	PRIMARY	-0.433711	0.67676	0	0.45712	0.050436	0.0805563	0.0788694	0.0797151	0.0807138	0.0819491	0.0901612	0.0944505	0.0936509	0.0938906	0.101481	0.452197	0.0434023	0.603805	0.0360702
PCaProfilter	entry_502	PRIMARY	-0.538299	0.676645	0	0.805825	0.0937172	0.133506	0.145905	0.152863	0.158945	0.161912	0.173654	0.182885	0.182866	0.185514	0.197932	0.68009	0.0747762	0.537201	0.0468226
PCaProfilter	entry_75	NORMAL	-0.61763	0.676391	0	0.62109	0.265424	0.333555	0.345229	0.357417	0.360026	0.358465	0.376928	0.386459	0.380449	0.377041	0.391089	0.964903	0.168164	0.527319	0.0903919
PCaProfilter	entry_159	Adjacent	-0.569248	0.676359	0	0.627023	0.125764	0.159227	0.164244	0.171711	0.177952	0.180427	0.193528	0.205077	0.204787	0.206548	0.215597	0.786845	0.123572	0.624236	0.0603215
PCaProfilter	entry_147	Adjacent	-0.561611	0.676086	0	0.484088	0.220843	0.212413	0.203686	0.211422	0.20249	0.19296	0.211694	0.226417	0.217005	0.213625	0.231072	0.93736	0.139887	0.516487	0.0787605
PCaProfilter	entry_687	PRIMARY	-0.62692	0.675959	0	0.716019	0.179573	0.246657	0.256271	0.260116	0.26647	0.273323	0.284801	0.292491	0.294894	0.297222	0.300774	0.893146	0.123489	0.6188	0.0842882
PCaProfilter	entry_95	NORMAL	-0.556908	0.675582	0	0.648058	0.174735	0.212447	0.226911	0.242243	0.249645	0.251769	0.26389	0.270952	0.264861	0.26145	0.268509	0.886265	0.154047	0.557896	0.0456513
PCaProfilter	entry_139	Adjacent	-0.643747	0.675516	0	0.683657	0.244198	0.300043	0.313761	0.326776	0.333244	0.33344	0.35193	0.360455	0.355145	0.354287	0.364499	0.953746	0.154138	0.588223	0.0885006
PCaProfilter	entry_433	PRIMARY	-0.620591	0.675226	0	0.716019	0.13561	0.185464	0.197302	0.2029	0.210912	0.216582	0.231275	0.24351	0.243751	0.243778	0.256341	0.812017	0.0858306	0.588223	0.0601531
PCaProfilter	entry_142	Adjacent	-0.500785	0.673036	0	0.364078	0.272051	0.291772	0.28554	0.289046	0.283435	0.276444	0.292567	0.30455	0.297789	0.294584	0.310256	0.967803	0.167011	0.547064	0.107903
PCaProfilter	entry_354	PRIMARY	-0.553821	0.672495	0	0.861111	0.104631	0.140524	0.145175	0.141965	0.144712	0.148682	0.154775	0.158371	0.159698	0.161318	0.161818	0.721239	0.103441	0.537201	0.0471515
PCaProfilter	entry_798	PRIMARY	-0.583916	0.670701	0	0.676375	0.208964	0.230524	0.240758	0.246353	0.247011	0.243687	0.252727	0.258797	0.251815	0.248274	0.263235	0.926932	0.146328	0.603805	0.0980169
PCaProfilter	entry_44	NORMAL	-0.589275	0.670606	0	0.501618	0.242318	0.325011	0.348028	0.35801	0.367407	0.372395	0.379755	0.380476	0.382418	0.383339	0.384887	0.952602	0.163731	0.537505	0.0439192
PCaProfilter	entry_775	PRIMARY	-0.577259	0.670199	0	0.902913	0.16084	0.180306	0.179266	0.180755	0.180811	0.177736	0.184205	0.18916	0.181964	0.178889	0.193669	0.863979	0.153973	0.537201	0.0652135
PCaProfilter	entry_120	NORMAL	-0.624539	0.668006	0	0.773463	0.189424	0.225006	0.241462	0.261421	0.270728	0.273509	0.293739	0.30696	0.303009	0.302376	0.315485	0.90591	0.213401	0.609241	0.0571043
PCaProfilter	entry_104	NORMAL	-0.602109	0.667294	0	0.670173	0.304916	0.39122	0.418075	0.426384	0.434878	0.441335	0.451748	0.457594	0.460826	0.462893	0.466999	0.979016	0.311109	0.58915	0.0894289
PCaProfilter	entry_789	PRIMARY	-0.619516	0.666779	0	0.644013	0.191332	0.192601	0.18855	0.200278	0.200345	0.193369	0.211107	0.222272	0.208911	0.203482	0.227839	0.908202	0.163237	0.509274	0.0838191
PCaProfilter	entry_106	NORMAL	-0.596794	0.664966	0	0.727616	0.231561	0.280419	0.294549	0.301987	0.307374	0.308944	0.315595	0.318357	0.313532	0.310512	0.314651	0.945494	0.207947	0.603805	0.0718004
PCaProfilter	entry_29	NORMAL	-0.53931	0.664684	0	0.651294	0.226317	0.296728	0.317521	0.320751	0.325464	0.327951	0.332537	0.334227	0.334256	0.334506	0.338398	0.941655	0.166534	0.6188	0.073437
PCaProfilter	entry_46	NORMAL	-0.57085	0.663817	0	0.661543	0.17724	0.217138	0.235662	0.251575	0.261102	0.263789	0.276269	0.283496	0.277886	0.275528	0.286487	0.889881	0.1811	0.51677	0.0747135
PCaProfilter	entry_774	PRIMARY	-0.589846	0.662339	0	0.7411	0.212491	0.250499	0.253846	0.254018	0.257671	0.262491	0.264062	0.261771	0.26442	0.265038	0.258372	0.930197	0.180758	0.522206	0.0883611
PCaProfilter	entry_164	Adjacent	-0.643663	0.661842	0	0.727616	0.11869	0.151828	0.156131	0.16748	0.174035	0.177096	0.190479	0.198691	0.19755	0.198166	0.208224	0.766759	0.138933	0.6188	0.0611464
PCaProfilter	entry_66	NORMAL	-0.564686	0.661541	0	0.45712	0.239262	0.287364	0.306986	0.315435	0.319996	0.321484	0.328233	0.332758	0.330437	0.328784	0.329963	0.950682	0.198916	0.487121	0.0687578
PCaProfilter	entry_81	NORMAL	-0.618133	0.66101	0	0.645901	0.207691	0.223282	0.231924	0.244931	0.248067	0.245906	0.258036	0.267095	0.256269	0.250888	0.270165	0.925717	0.222632	0.537201	0.0533198
PCaProfilter	entry_111	NORMAL	-0.59854	0.660752	0	0.676375	0.205333	0.248608	0.257204	0.265675	0.271252	0.273608	0.285945	0.293291	0.28983	0.288685	0.294576	0.923413	0.212799	0.55246	0.0576112
PCaProfilter	entry_373	PRIMARY	-0.625948	0.660744	0	0.87055	0.177732	0.205187	0.211592	0.217499	0.21978	0.222865	0.223841	0.223154	0.222657	0.221596	0.216716	0.890577	0.134996	0.531765	0.0765537
PCaProfilter	entry_79	NORMAL	-0.490541	0.659538	0	0.639159	0.26021	0.350161	0.376333	0.390506	0.391662	0.388741	0.403117	0.412309	0.408866	0.407376	0.42053	0.962439	0.132996	0.457698	0.0828913
PCaProfilter	entry_30	NORMAL	-0.543071	0.658794	0	0.473301	0.246428	0.32328	0.350582	0.368677	0.374479	0.37605	0.390528	0.397481	0.396033	0.39651	0.404725	0.955067	0.126192	0.267774	0.058262
PCaProfilter	entry_796	PRIMARY	-0.689096	0.658432	0	0.676375	0.197186	0.214934	0.226718	0.23894	0.240966	0.239308	0.254966	0.264344	0.258025	0.254066	0.270809	0.914896	0.15641	0.51677	0.101193
PCaProfilter	entry_102	NORMAL	-0.616824	0.65732	0	0.660194	0.229384	0.266925	0.270782	0.277865	0.278067	0.275528	0.280241	0.28231	0.275132	0.268702	0.272344	0.943932	0.152591	0.573229	0.0759599
PCaProfilter	entry_39	NORMAL	-0.639333	0.657313	0	0.726268	0.233978	0.299048	0.314701	0.324042	0.330195	0.335387	0.347817	0.35327	0.352974	0.35147	0.355756	0.947178	0.200647	0.6188	0.0790984
PCaProfilter	entry_799	PRIMARY	-0.585734	0.655983	0	0.773463	0.150617	0.18753	0.18558	0.180824	0.184217	0.18454	0.191363	0.197465	0.192276	0.189303	0.202658	0.844889	0.136946	0.578665	0.0566843
PCaProfilter	entry_706	PRIMARY	-0.61993	0.655653	0	0.838188	0.208855	0.238065	0.254805	0.262908	0.268744	0.272445	0.287978	0.296514	0.296413	0.297071	0.304755	0.926829	0.136346	0.537201	0.0717509
PCaProfilter	entry_157	Adjacent	-0.549795	0.654366	0	0.805825	0.243391	0.229084	0.220721	0.221403	0.217134	0.21169	0.234118	0.252556	0.24604	0.243288	0.264572	0.953258	0.164057	0.405375	0.0720366
PCaProfilter	entry_364	PRIMARY	-0.676311	0.65371	0	0.78425	0.173955	0.201913	0.202293	0.203548	0.206951	0.210374	0.218867	0.222731	0.222984	0.223418	0.228231	0.885116	0.192899	0.531765	0.0620918
PCaProfilter	entry_17	NORMAL	-0.577517	0.653603	0	0.692557	0.232947	0.272338	0.28215	0.294802	0.299748	0.299761	0.319483	0.331785	0.328031	0.327389	0.342224	0.946467	0.174521	0.542314	0.0754558
PCaProfilter	entry_12	NORMAL	-0.573908	0.653598	0	0.481392	0.230297	0.290663	0.304441	0.313015	0.316365	0.313994	0.331095	0.340034	0.333978	0.331724	0.343214	0.944592	0.118629	0.527319	0.0638701
PCaProfilter	entry_791	PRIMARY	-0.58394	0.65337	0	0.56041	0.220939	0.255474	0.262995	0.268144	0.270223	0.267432	0.276932	0.283771	0.276738	0.273661	0.288734	0.937439	0.152522	0.603805	0.101853
PCaProfilter	entry_8	NORMAL	-0.594875	0.652508	0	0.693905	0.178954	0.234316	0.24339	0.250966	0.258625	0.263632	0.273077	0.278464	0.277717	0.277109	0.280909	0.892289	0.147419	0.578665	0.062819
PCaProfilter	entry_112	NORMAL	-0.550115	0.652128	0	0.809871	0.191449	0.228128	0.245664	0.261574	0.26931	0.271013	0.284165	0.294683	0.290715	0.289053	0.303243	0.908342	0.198519	0.624236	0.0737226
PCaProfilter	entry_77	NORMAL	-0.600796	0.651208	0	0.659385	0.168445	0.227502	0.241076	0.25152	0.259337	0.264563	0.278726	0.285356	0.287438	0.28951	0.294404	0.876662	0.194157	0.593659	0.0730214
PCaProfilter	entry_58	NORMAL	-0.635946	0.650766	0	0.627023	0.227638	0.285688	0.303234	0.31434	0.320234	0.322942	0.33772	0.347432	0.346334	0.346376	0.352382	0.942647	0.180412	0.609241	0.0736908
PCaProfilter	entry_158	Adjacent	-0.562905	0.65038	0	0.63781	0.112739	0.131752	0.129747	0.133719	0.136936	0.137313	0.149284	0.158405	0.154399	0.153052	0.164841	0.748449	0.128343	0.588223	0.0490748
PCaProfilter	entry_881	PRIMARY	-0.485915	0.650063	0	0.745146	0.100693	0.116065	0.129015	0.1335	0.135972	0.138216	0.150038	0.15654	0.158294	0.160371	0.164727	0.707019	0.0957917	0.551329	0.0509046
PCaProfilter	entry_40	NORMAL	-0.658853	0.649441	0	0.659385	0.234431	0.289813	0.313025	0.328164	0.337411	0.340525	0.356221	0.363102	0.35782	0.355784	0.364974	0.947488	0.177455	0.543241	0.0576966
PCaProfilter	entry_91	NORMAL	-0.635795	0.648482	0	0.591963	0.182552	0.266743	0.295483	0.314381	0.330076	0.339936	0.352327	0.360562	0.36291	0.36642	0.381704	0.897177	0.216589	0.522206	0.0348121
PCaProfilter	entry_115	NORMAL	-0.65043	0.648328	0	0.76726	0.232588	0.275811	0.286583	0.29568	0.300171	0.300218	0.315987	0.326085	0.324317	0.324097	0.332791	0.946216	0.211936	0.537201	0.072581
PCaProfilter	entry_23	NORMAL	-0.627128	0.648223	0	0.719525	0.230874	0.259812	0.258108	0.260685	0.260035	0.259203	0.26621	0.268139	0.264817	0.261738	0.262453	0.945006	0.203139	0.581417	0.0701388
PCaProfilter	entry_55	NORMAL	-0.600904	0.647817	0	0.716828	0.312466	0.36721	0.385413	0.392758	0.39295	0.389043	0.398564	0.402329	0.394888	0.389693	0.398758	0.980983	0.228787	0.479708	0.0868816
PCaProfilter	entry_87	NORMAL	-0.588894	0.647738	0	0.63781	0.230573	0.274998	0.280078	0.283067	0.284618	0.282037	0.293693	0.301612	0.292811	0.28835	0.299553	0.94479	0.169924	0.6188	0.0884877
PCaProfilter	entry_778	PRIMARY	-0.669985	0.647661	0	0.773463	0.165603	0.16847	0.175899	0.184144	0.180257	0.173337	0.187031	0.195542	0.185564	0.180381	0.197264	0.872066	0.127035	0.522206	0.0906497
PCaProfilter	entry_69	NORMAL	-0.618965	0.647569	0	0.59466	0.250129	0.332887	0.360168	0.374943	0.383532	0.387324	0.399287	0.405269	0.405818	0.406566	0.412407	0.957178	0.169285	0.470861	0.0706525
PCaProfilter	entry_884	PRIMARY	-0.676758	0.647286	0	0.727616	0.167925	0.216996	0.231845	0.244363	0.252016	0.255027	0.267701	0.275367	0.275375	0.27701	0.283397	0.875833	0.200619	0.603805	0.0675554
PCaProfilter	entry_773	PRIMARY	-0.600474	0.647162	0	0.7411	0.135542	0.172765	0.186858	0.194552	0.201961	0.207385	0.213427	0.217809	0.220287	0.221938	0.22641	0.811854	0.144027	0.609241	0.069169
PCaProfilter	entry_885	PRIMARY	-0.669903	0.646483	0	0.727616	0.166541	0.214251	0.229203	0.241412	0.248274	0.250663	0.262186	0.268908	0.268638	0.270108	0.276417	0.8736	0.199176	0.603805	0.0679552
PCaProfilter	entry_776	PRIMARY	-0.666403	0.645888	0	0.708738	0.215239	0.244223	0.253771	0.263332	0.26754	0.270152	0.281611	0.287186	0.284877	0.283587	0.289628	0.932639	0.167946	0.603805	0.0999222
PCaProfilter	entry_317	PRIMARY	-0.546948	0.64267	0	0.87055	0.149971	0.184712	0.203351	0.209984	0.219183	0.226477	0.241045	0.247719	0.250105	0.253726	0.261285	0.843599	0.208962	0.537201	0.0878394
PCaProfilter	entry_784	PRIMARY	-0.600227	0.642198	0	0.7411	0.122861	0.174078	0.187429	0.196371	0.202655	0.206196	0.215737	0.221861	0.221651	0.22228	0.22756	0.778816	0.135107	0.609241	0.0538222
PCaProfilter	entry_880	PRIMARY	-0.493687	0.642062	0	0.745146	0.0990341	0.113691	0.127017	0.131546	0.133911	0.136026	0.14783	0.154275	0.155636	0.157431	0.162301	0.700819	0.0978156	0.609241	0.0497671
PCaProfilter	entry_787	PRIMARY	-0.548831	0.641424	0	0.773463	0.15889	0.207477	0.224312	0.225205	0.233279	0.241576	0.244757	0.24412	0.250895	0.253919	0.247705	0.860526	0.113294	0.522206	0.0507978
PCaProfilter	entry_52	NORMAL	-0.583907	0.640812	0	0.684466	0.248443	0.283381	0.286589	0.287136	0.279569	0.273997	0.273909	0.273101	0.265458	0.257788	0.259203	0.956229	0.186242	0.5525	0.0616666
PCaProfilter	entry_93	NORMAL	-0.547359	0.640346	0	0.529935	0.218267	0.274843	0.289967	0.292554	0.295767	0.296651	0.306122	0.311871	0.309966	0.308879	0.308975	0.935233	0.149167	0.470861	0.0556327
PCaProfilter	entry_786	PRIMARY	-0.538823	0.639875	0	0.824703	0.119278	0.164784	0.178673	0.192351	0.201138	0.206487	0.215999	0.223889	0.224317	0.224551	0.232946	0.768496	0.152932	0.624236	0.0458622
PCaProfilter	entry_109	NORMAL	-0.55188	0.639759	0	0.582524	0.277033	0.367598	0.391831	0.408161	0.413742	0.412294	0.423695	0.42859	0.419975	0.416873	0.429799	0.969825	0.197734	0.378742	0.0746128
PCaProfilter	entry_65	NORMAL	-0.607805	0.637629	0	0.734898	0.179105	0.224325	0.240203	0.255046	0.262941	0.267149	0.278004	0.284375	0.282625	0.282007	0.284303	0.892499	0.147539	0.6188	0.0594793
PCaProfilter	entry_88	NORMAL	-0.614471	0.636302	0	0.613538	0.245435	0.298834	0.307513	0.313054	0.312426	0.30902	0.318226	0.322994	0.318098	0.315504	0.320461	0.954483	0.198219	0.478359	0.0708497
PCaProfilter	entry_110	NORMAL	-0.592555	0.636284	0	0.559601	0.191977	0.261556	0.289505	0.3035	0.314392	0.322094	0.334989	0.34103	0.342419	0.344038	0.343667	0.908965	0.207649	0.578665	0.0550777
PCaProfilter	entry_72	NORMAL	-0.539256	0.635749	0	0.727616	0.183724	0.232631	0.23723	0.240998	0.246867	0.253085	0.257677	0.257197	0.259118	0.258796	0.249771	0.898721	0.215966	0.51471	0.0557992
PCaProfilter	entry_32	NORMAL	-0.557866	0.635294	0	0.786138	0.136114	0.164191	0.181551	0.198511	0.207898	0.211658	0.227465	0.237781	0.235977	0.23489	0.242998	0.813225	0.160795	0.624236	0.0366541
PCaProfilter	entry_797	PRIMARY	-0.562183	0.635243	0	0.662891	0.146867	0.188452	0.188772	0.190916	0.193626	0.197385	0.197003	0.194281	0.19441	0.193354	0.189074	0.837247	0.183588	0.51677	0.0590262
PCaProfilter	entry_143	Adjacent	-0.524367	0.634898	0	0.444984	0.189124	0.160154	0.1461	0.140791	0.128966	0.117335	0.138772	0.159236	0.14998	0.145581	0.170711	0.905545	0.133778	0.480419	0.0498111
PCaProfilter	entry_73	NORMAL	-0.553513	0.634644	0	0.659385	0.159977	0.207722	0.226243	0.234426	0.240806	0.244632	0.24848	0.249423	0.249214	0.249495	0.250856	0.862462	0.179019	0.624236	0.0544424
PCaProfilter	entry_512	PRIMARY	-0.637703	0.634263	0	0.683657	0.11556	0.15974	0.170731	0.183842	0.192026	0.195899	0.209238	0.216588	0.215281	0.216375	0.22591	0.757297	0.151971	0.588223	0.050041
PCaProfilter	entry_160	Adjacent	-0.527913	0.633731	0	0.467907	0.19416	0.17752	0.171577	0.176384	0.168549	0.161318	0.182551	0.200528	0.196019	0.195012	0.2121	0.911499	0.0901574	0.547064	0.0571706
PCaProfilter	entry_31	NORMAL	-0.637884	0.633421	0	0.80178	0.190834	0.248625	0.26656	0.279706	0.290462	0.297161	0.309407	0.31507	0.313714	0.313568	0.319037	0.90761	0.214726	0.6188	0.0592153
PCaProfilter	entry_134	Adjacent	-0.54023	0.632815	0	0.579288	0.187909	0.151075	0.137459	0.140209	0.129797	0.120099	0.142762	0.161228	0.152205	0.14856	0.169665	0.904051	0.102689	0.460029	0.0495997
PCaProfilter	entry_22	NORMAL	-0.51745	0.632179	0	0.392395	0.219288	0.305272	0.328153	0.335537	0.347344	0.354592	0.369953	0.370215	0.366095	0.362804	0.353101	0.936084	0.162974	0.350167	0.0515583
PCaProfilter	entry_62	NORMAL	-0.559031	0.631697	0	0.548813	0.203082	0.233568	0.24572	0.25882	0.263731	0.264291	0.274473	0.279127	0.271227	0.267091	0.273679	0.921148	0.173192	0.360794	0.0420398
PCaProfilter	entry_53	NORMAL	-0.653135	0.631633	0	0.7411	0.276234	0.341526	0.354426	0.359471	0.368481	0.375086	0.38773	0.392449	0.39656	0.400109	0.392213	0.96951	0.262145	0.567454	0.093508
PCaProfilter	entry_15	NORMAL	-0.556754	0.631415	0	0.570388	0.25915	0.360809	0.385138	0.399193	0.406851	0.410394	0.429689	0.441912	0.442769	0.445841	0.459222	0.961918	0.190495	0.449131	0.0527464
PCaProfilter	entry_342	PRIMARY	-0.535034	0.63119	0	0.72411	0.145607	0.168435	0.183591	0.185866	0.193233	0.200583	0.213341	0.219074	0.221746	0.224634	0.229798	0.834596	0.214959	0.624236	0.0860949
PCaProfilter	entry_38	NORMAL	-0.670423	0.630521	0	0.76726	0.212749	0.26734	0.29433	0.314884	0.329314	0.337058	0.360052	0.373441	0.373708	0.375685	0.388144	0.93043	0.224222	0.57289	0.0616491
PCaProfilter	entry_1097	CRPC	-0.351969	0.629291	0	0.61698	0.263616	0.266293	0.290239	0.292782	0.297869	0.303611	0.298345	0.29932	0.303109	0.303877	0.304745	0.964068	0.347599	0	0.107194
PCaProfilter	entry_708	PRIMARY	-0.677571	0.62929	0	0.635113	0.231833	0.276992	0.275922	0.267493	0.262304	0.255359	0.256926	0.257544	0.247956	0.242291	0.247775	0.945686	0.114552	0.6188	0.0840273
PCaProfilter	entry_19	NORMAL	-0.567678	0.628498	0	0.494876	0.14997	0.185886	0.199638	0.210967	0.217478	0.221684	0.227947	0.230385	0.229694	0.229017	0.22586	0.843597	0.15171	0.573229	0.0469753
PCaProfilter	entry_57	NORMAL	-0.611451	0.628317	0	0.7411	0.253135	0.297498	0.306815	0.316584	0.319918	0.321077	0.333193	0.337265	0.331979	0.32829	0.333653	0.958819	0.191563	0.522206	0.0788236
PCaProfilter	entry_99	NORMAL	-0.525763	0.628007	0	0.562298	0.164727	0.195164	0.203035	0.204687	0.207044	0.208323	0.216104	0.220121	0.219092	0.218761	0.220465	0.870614	0.180203	0.537201	0.0591044
PCaProfilter	entry_152	Adjacent	-0.572644	0.626898	0	0.749191	0.221051	0.212695	0.209137	0.216057	0.208917	0.200283	0.2221	0.238627	0.232022	0.228856	0.249288	0.937529	0.113843	0.430379	0.0682957
PCaProfilter	entry_14	NORMAL	-0.548374	0.625758	0	0.857066	0.192142	0.23454	0.245498	0.255708	0.264027	0.269658	0.278579	0.283989	0.283493	0.281969	0.285441	0.909159	0.22174	0.537201	0.059017
PCaProfilter	entry_13	NORMAL	-0.548446	0.625644	0	0.857066	0.192221	0.234543	0.245512	0.255728	0.264045	0.269669	0.278583	0.283989	0.283491	0.281967	0.285444	0.909252	0.222209	0.537201	0.0590232
PCaProfilter	entry_10	NORMAL	-0.58628	0.624482	0	0.756472	0.164286	0.20862	0.224066	0.233666	0.238857	0.240997	0.252883	0.260585	0.256911	0.254982	0.261032	0.869879	0.166045	0.593659	0.0366444
PCaProfilter	entry_48	NORMAL	-0.602872	0.623782	0	0.824703	0.170379	0.213801	0.230178	0.242705	0.250894	0.253454	0.267404	0.277672	0.273346	0.271841	0.284857	0.879697	0.15953	0.624236	0.0384422
PCaProfilter	entry_94	NORMAL	-0.569218	0.623699	0	0.598706	0.207001	0.282705	0.309206	0.331033	0.342683	0.348001	0.369521	0.382017	0.379031	0.379169	0.389479	0.92505	0.132636	0.45408	0.043172
PCaProfilter	entry_98	NORMAL	-0.668586	0.623469	0	0.469256	0.247451	0.307883	0.31386	0.311412	0.308621	0.304931	0.308567	0.308419	0.302874	0.299216	0.302006	0.955661	0.154666	0.470861	0.0751929
PCaProfilter	entry_59	NORMAL	-0.586947	0.62321	0	0.712783	0.151668	0.211479	0.232603	0.249549	0.262348	0.26933	0.284273	0.29281	0.291842	0.292281	0.296841	0.846967	0.148201	0.6188	0.0396613
PCaProfilter	entry_783	PRIMARY	-0.602413	0.62143	0	0.662891	0.126973	0.16101	0.185296	0.208918	0.221972	0.233066	0.248873	0.257365	0.262343	0.266255	0.26533	0.790106	0.145619	0.603805	0.0537787
PCaProfilter	entry_823	PRIMARY	-0.606951	0.621405	0	0.773463	0.191388	0.217953	0.229686	0.237974	0.240332	0.238103	0.25283	0.260065	0.25463	0.252238	0.267227	0.90827	0.171199	0.609241	0.0861971
PCaProfilter	entry_1078	CRPC	-0.363149	0.621334	0	0.524542	0.258033	0.260023	0.275182	0.280092	0.282455	0.287407	0.288372	0.287779	0.290375	0.288767	0.285839	0.96136	0.289075	0.53056	0.116942
PCaProfilter	entry_11	NORMAL	-0.62418	0.620604	0	0.694444	0.255289	0.303196	0.321092	0.33016	0.332665	0.330948	0.336804	0.337715	0.331727	0.326138	0.331724	0.959957	0.16897	0.537201	0.0714311
PCaProfilter	entry_24	NORMAL	-0.512096	0.620245	0	0.769417	0.158339	0.19591	0.19496	0.191638	0.193916	0.197622	0.195427	0.190488	0.192067	0.190622	0.17819	0.859534	0.165741	0.531765	0.0635778
PCaProfilter	entry_96	NORMAL	-0.461858	0.619468	0	0.50836	0.128772	0.169171	0.172532	0.176403	0.185341	0.193685	0.201137	0.203655	0.209125	0.210981	0.203262	0.794865	0.179333	0.6188	0.0549891
PCaProfilter	entry_790	PRIMARY	-0.523695	0.619411	0	0.7411	0.184235	0.218439	0.229243	0.226187	0.225556	0.22513	0.228993	0.22817	0.222017	0.218056	0.224044	0.899387	0.128355	0.518745	0.0866901
PCaProfilter	entry_822	PRIMARY	-0.614427	0.619326	0	0.773463	0.186931	0.208768	0.219162	0.226794	0.228202	0.225216	0.23921	0.246139	0.240214	0.237437	0.252833	0.90283	0.17176	0.609241	0.0834757
PCaProfilter	entry_114	NORMAL	-0.666182	0.618261	0	0.63781	0.227961	0.273458	0.280931	0.285878	0.289884	0.29075	0.299674	0.305218	0.301844	0.300242	0.309314	0.942887	0.172113	0.492315	0.0499293
PCaProfilter	entry_100	NORMAL	-0.598238	0.617735	0	0.874595	0.17913	0.249164	0.267042	0.276948	0.290576	0.299437	0.319072	0.329289	0.3323	0.336	0.343117	0.892533	0.165289	0.588223	0.0482526
PCaProfilter	entry_43	NORMAL	-0.602219	0.616197	0	0.675566	0.21608	0.229126	0.234901	0.24212	0.241075	0.237548	0.241672	0.246074	0.240752	0.236769	0.247153	0.933369	0.157552	0.57289	0.0500077
PCaProfilter	entry_86	NORMAL	-0.561381	0.615716	0	0.59466	0.197129	0.243165	0.258754	0.265641	0.273409	0.276911	0.284299	0.288489	0.285865	0.283649	0.286561	0.914833	0.18067	0.624236	0.0524276
PCaProfilter	entry_780	PRIMARY	-0.649727	0.614737	0	0.751888	0.191925	0.218881	0.240154	0.256306	0.260909	0.261597	0.271776	0.27914	0.275457	0.273953	0.284955	0.908904	0.200856	0.609241	0.0823784
PCaProfilter	entry_76	NORMAL	-0.621918	0.613901	0	0.128101	0.210617	0.258059	0.281671	0.293997	0.301253	0.304372	0.313835	0.322664	0.320268	0.320524	0.322314	0.928481	0.170273	0.578665	0.0501948
PCaProfilter	entry_122	NORMAL	-0.689551	0.611972	0	0.497573	0.210704	0.264673	0.282359	0.294563	0.304743	0.309639	0.326766	0.335627	0.333709	0.334095	0.338111	0.928561	0.200077	0.57583	0.0543813
PCaProfilter	entry_117	NORMAL	-0.606124	0.611237	0	0.263754	0.306391	0.367287	0.385768	0.397909	0.401477	0.400099	0.415486	0.425501	0.42255	0.42201	0.433505	0.979416	0.278144	0.348544	0.0749386
PCaProfilter	entry_67	NORMAL	-0.605948	0.610304	0	0.716019	0.22321	0.257929	0.253888	0.254366	0.254394	0.253516	0.262442	0.266372	0.263442	0.261506	0.263322	0.939254	0.185029	0.567454	0.0758133
PCaProfilter	entry_90	NORMAL	-0.616616	0.608859	0	0.494876	0.202329	0.270643	0.291116	0.304039	0.316029	0.32329	0.337127	0.345713	0.347506	0.349482	0.353065	0.920376	0.227753	0.522206	0.068062
PCaProfilter	entry_28	NORMAL	-0.662855	0.607349	0	0.710086	0.253403	0.31099	0.316935	0.319365	0.32007	0.318731	0.330741	0.336509	0.33255	0.330494	0.336104	0.958962	0.167556	0.567454	0.0717615
PCaProfilter	entry_51	NORMAL	-0.638471	0.607151	0	0.838188	0.268544	0.404645	0.444897	0.463097	0.474481	0.481842	0.496879	0.503667	0.505467	0.507942	0.507678	0.9663	0.230823	0.318686	0.0542887
PCaProfilter	entry_777	PRIMARY	-0.548574	0.607125	0	0.540723	0.149908	0.186464	0.192357	0.193502	0.199125	0.206235	0.204677	0.202032	0.207026	0.207108	0.194653	0.843471	0.147187	0.522206	0.0725318
PCaProfilter	entry_47	NORMAL	-0.635447	0.607121	0	0.554207	0.253295	0.306748	0.310842	0.311113	0.311009	0.308638	0.314228	0.315564	0.309066	0.304904	0.307233	0.958905	0.136148	0.519049	0.0718782
PCaProfilter	entry_9	NORMAL	-0.538597	0.606793	0	0.921791	0.155918	0.200703	0.211453	0.216252	0.223087	0.227297	0.238609	0.244376	0.247069	0.249487	0.246112	0.855095	0.186539	0.537201	0.0526534
PCaProfilter	entry_92	NORMAL	-0.618005	0.605952	0	0.524542	0.245817	0.271402	0.27037	0.268143	0.262102	0.255574	0.259086	0.260698	0.253448	0.248099	0.253674	0.954709	0.183324	0.470861	0.0654899
PCaProfilter	entry_803	PRIMARY	-0.674406	0.605638	0	0.676375	0.16334	0.20147	0.210753	0.215121	0.223297	0.229844	0.240324	0.243905	0.245752	0.246521	0.247784	0.868285	0.131899	0.603805	0.0677289
PCaProfilter	entry_121	NORMAL	-0.554402	0.605314	0	0.605448	0.259239	0.308114	0.311766	0.314701	0.31886	0.32153	0.330797	0.33386	0.33327	0.332187	0.327559	0.961962	0.213886	0.480419	0.0853928
PCaProfilter	entry_119	NORMAL	-0.578417	0.605233	0	0.567152	0.232731	0.292619	0.315272	0.331224	0.336425	0.338432	0.363114	0.379809	0.375345	0.375044	0.389457	0.946316	0.14756	0.39529	0.0504646
PCaProfilter	entry_50	NORMAL	-0.628939	0.604468	0	0.759978	0.19861	0.262269	0.276555	0.284818	0.291412	0.294852	0.304281	0.309168	0.306893	0.305023	0.309844	0.91645	0.21303	0.624236	0.0531345
PCaProfilter	entry_78	NORMAL	-0.53286	0.604356	0	0.809871	0.162479	0.226554	0.244049	0.255958	0.266638	0.273751	0.279287	0.282159	0.282387	0.282064	0.278846	0.866817	0.141135	0.531765	0.0398018
PCaProfilter	entry_36	NORMAL	-0.543143	0.602808	0	0.644013	0.135771	0.20149	0.214957	0.229358	0.241023	0.249152	0.263303	0.2718	0.273435	0.275533	0.279131	0.812405	0.155799	0.51677	0.0404938
PCaProfilter	entry_42	NORMAL	-0.571723	0.601718	0	0	0.251006	0.318177	0.344779	0.360314	0.366125	0.366786	0.386899	0.399822	0.398251	0.398434	0.412165	0.957663	0.180853	0.217081	0.0523332
PCaProfilter	entry_83	NORMAL	-0.54038	0.600203	0	0.727616	0.162899	0.194265	0.198915	0.203746	0.208521	0.210281	0.216864	0.221451	0.215814	0.211678	0.216379	0.867534	0.183887	0.6188	0.0461349
PCaProfilter	entry_20	NORMAL	-0.637677	0.600166	0	0.573085	0.172866	0.247202	0.271729	0.286483	0.30106	0.310014	0.329226	0.339174	0.341503	0.343837	0.348039	0.883491	0.222547	0.531765	0.0477043
PCaProfilter	entry_785	PRIMARY	-0.643201	0.599875	0	0.596818	0.154787	0.217794	0.235656	0.251135	0.261466	0.27054	0.277064	0.278342	0.281812	0.28284	0.274691	0.852975	0.125874	0.603805	0.0599341
PCaProfilter	entry_116	NORMAL	-0.632648	0.599784	0	0.50836	0.247705	0.320518	0.343874	0.356729	0.366693	0.375003	0.382216	0.381904	0.383972	0.384158	0.374792	0.955807	0.226571	0.603805	0.0687513
PCaProfilter	entry_105	NORMAL	-0.622783	0.599241	0	0.842233	0.15342	0.208764	0.233857	0.250197	0.259106	0.262089	0.277441	0.287265	0.283476	0.283211	0.291386	0.850372	0.195304	0.624236	0.0359841
PCaProfilter	entry_64	NORMAL	-0.693462	0.598337	0	0.670173	0.24359	0.290986	0.302162	0.308007	0.314038	0.316954	0.335057	0.344342	0.34449	0.345282	0.350421	0.953379	0.198248	0.514813	0.0666044
PCaProfilter	entry_25	NORMAL	-0.661276	0.598193	0	0.659385	0.217036	0.299175	0.324237	0.339301	0.352237	0.359507	0.377476	0.388275	0.389749	0.390986	0.399283	0.93419	0.182559	0.568437	0.0724688
PCaProfilter	entry_54	NORMAL	-0.699326	0.597919	0	0.72411	0.219189	0.296723	0.316972	0.325876	0.336133	0.344856	0.349634	0.348556	0.350649	0.349097	0.344242	0.936002	0.203211	0.624236	0.0736555
PCaProfilter	entry_89	NORMAL	-0.59152	0.597901	0	0.889428	0.165413	0.200562	0.213324	0.228245	0.23988	0.247762	0.266449	0.278229	0.279715	0.281268	0.288569	0.871752	0.228867	0.593659	0.0508869
PCaProfilter	entry_56	NORMAL	-0.61945	0.596369	0	0.583333	0.178043	0.23287	0.246086	0.251465	0.26177	0.271815	0.28507	0.292104	0.29765	0.301377	0.2943	0.891016	0.184041	0.573229	0.0587134
PCaProfilter	entry_49	NORMAL	-0.735479	0.596149	0	0.613538	0.216901	0.267415	0.285414	0.301019	0.310449	0.314157	0.338466	0.3521	0.349032	0.349285	0.364209	0.934075	0.202454	0.537201	0.053803
PCaProfilter	entry_101	NORMAL	-0.627191	0.59586	0	0.536677	0.203293	0.284908	0.325777	0.354441	0.367871	0.372187	0.396404	0.408511	0.405346	0.404965	0.411557	0.921364	0.128584	0.421843	0.0446667
PCaProfilter	entry_18	NORMAL	-0.609626	0.595719	0	0.50836	0.186532	0.252294	0.261986	0.266965	0.276357	0.282996	0.289267	0.291383	0.293653	0.294586	0.291471	0.902329	0.191166	0.51677	0.0498912
PCaProfilter	entry_63	NORMAL	-0.623477	0.594241	0	0.554207	0.237093	0.333796	0.363979	0.379875	0.388366	0.389394	0.40161	0.406728	0.40298	0.401667	0.406593	0.949273	0.138657	0.435629	0.0499891
PCaProfilter	entry_26	NORMAL	-0.641525	0.593716	0	0.889428	0.145069	0.198062	0.211862	0.221074	0.229471	0.233119	0.242357	0.248093	0.248969	0.251587	0.258882	0.833452	0.214243	0.537201	0.0411321
PCaProfilter	entry_118	NORMAL	-0.580579	0.592967	0	0.824703	0.164927	0.208484	0.216169	0.217945	0.222312	0.224808	0.227807	0.230021	0.226996	0.22406	0.228078	0.870947	0.193346	0.61674	0.0434797
PCaProfilter	entry_27	NORMAL	-0.579658	0.591522	0	0.645901	0.166693	0.230976	0.241484	0.248247	0.253153	0.257424	0.261156	0.259139	0.257207	0.253551	0.249501	0.873847	0.139493	0.537201	0.0452165
PCaProfilter	entry_37	NORMAL	-0.625497	0.591496	0	0.473301	0.141831	0.194059	0.201537	0.215454	0.221984	0.225619	0.232719	0.235252	0.233075	0.229836	0.228447	0.826398	0.137546	0.559958	0.036526
PCaProfilter	entry_801	PRIMARY	-0.632514	0.590158	0	0.889428	0.102915	0.137835	0.153803	0.159805	0.162677	0.163948	0.166507	0.170816	0.170612	0.170762	0.175668	0.715125	0.139591	0.624236	0.033448
PCaProfilter	entry_41	NORMAL	-0.623951	0.589042	0	0.712783	0.140708	0.174945	0.19016	0.203406	0.214004	0.22035	0.237125	0.245614	0.244291	0.244853	0.252792	0.823887	0.202057	0.609241	0.0318872
PCaProfilter	entry_84	NORMAL	-0.672261	0.587765	0	0.734898	0.254201	0.334928	0.352675	0.363907	0.371475	0.37765	0.390258	0.395647	0.39714	0.396325	0.394584	0.959386	0.171341	0.480419	0.069554
PCaProfilter	entry_16	NORMAL	-0.643894	0.585698	0	0.605448	0.205602	0.245807	0.269843	0.284826	0.293539	0.296718	0.311796	0.320786	0.318167	0.317197	0.329951	0.92368	0.23501	0.6188	0.0595119
PCaProfilter	entry_71	NORMAL	-0.612553	0.585694	0	0.734898	0.21803	0.269534	0.278022	0.2802	0.284863	0.287555	0.297918	0.305125	0.303678	0.302909	0.30311	0.935033	0.129187	0.57289	0.0636502
PCaProfilter	entry_80	NORMAL	-0.643568	0.585308	0	0.627023	0.213063	0.269738	0.284029	0.288977	0.29163	0.291033	0.298378	0.301779	0.297216	0.294037	0.298061	0.930711	0.11896	0.567454	0.0550169
PCaProfilter	entry_107	NORMAL	-0.650459	0.583621	0	0.641855	0.202748	0.25735	0.271981	0.283608	0.28744	0.285699	0.298476	0.305405	0.298237	0.293005	0.300346	0.920807	0.115725	0.543241	0.0499958
PCaProfilter	entry_33	NORMAL	-0.712385	0.583334	0	0.651294	0.220851	0.287701	0.304196	0.310575	0.317017	0.320161	0.33239	0.339769	0.337487	0.336305	0.346821	0.937367	0.143525	0.480419	0.0456434
PCaProfilter	entry_74	NORMAL	-0.604346	0.582986	0	0.702535	0.207578	0.245003	0.26819	0.287205	0.296023	0.299696	0.319839	0.332949	0.332058	0.332608	0.343802	0.925608	0.235548	0.6188	0.0683257
PCaProfilter	entry_70	NORMAL	-0.619736	0.582528	0	0.521845	0.181631	0.233474	0.242316	0.247009	0.249358	0.248734	0.256202	0.262253	0.259148	0.256445	0.262324	0.895947	0.1669	0.531765	0.0528145
PCaProfilter	entry_68	NORMAL	-0.660325	0.579653	0	0.618932	0.192804	0.231839	0.233412	0.234011	0.23319	0.230517	0.238526	0.242588	0.238444	0.236734	0.242738	0.909934	0.161066	0.498354	0.057592
PCaProfilter	entry_341	PRIMARY	-0.656998	0.568908	0	0.921791	0.203618	0.237647	0.24712	0.244405	0.249342	0.253822	0.267037	0.276716	0.277359	0.278365	0.288918	0.921693	0.262883	0.624236	0.0830344
PCaProfilter	entry_103	NORMAL	-0.595464	0.566358	0	0.696602	0.214294	0.24346	0.2371	0.236099	0.232975	0.23305	0.241015	0.242427	0.240739	0.237201	0.236397	0.931808	0.16445	0.531765	0.068812
PCaProfilter	entry_6	NORMAL	-0.702399	0.561058	0	0.695254	0.163876	0.173257	0.179917	0.187561	0.191393	0.193303	0.206945	0.212812	0.210621	0.210824	0.217119	0.86919	0.239767	0.51677	0.0574128
PCaProfilter	entry_1075	CRPC	-0.611099	0.558258	0	0.50027	0.266587	0.300037	0.306854	0.30102	0.302233	0.30823	0.309422	0.309068	0.313113	0.313696	0.314143	0.96543	0.262334	0.423135	0.0841467
PCaProfilter	entry_5	NORMAL	-0.551224	0.555349	0	0.342772	0.0724297	0.0730084	0.109279	0.130006	0.132653	0.129927	0.148002	0.158282	0.154258	0.153551	0.156154	0.582439	0.130601	0.361959	0.0128586
PCaProfilter	entry_314	PRIMARY	-0.731986	0.55516	0	0.712783	0.209813	0.271748	0.306004	0.32232	0.340582	0.352493	0.372926	0.381537	0.384818	0.387971	0.396178	0.927731	0.214324	0.624236	0.091223
PCaProfilter	entry_313	PRIMARY	-0.666288	0.550323	0	0.824703	0.19516	0.252308	0.277087	0.279423	0.283883	0.285923	0.298751	0.306885	0.305632	0.306042	0.319918	0.912636	0.233858	0.624236	0.0769961
PCaProfilter	entry_315	PRIMARY	-0.761747	0.534126	0	0.826052	0.204324	0.228405	0.242873	0.249833	0.259234	0.267749	0.288359	0.29913	0.300746	0.302967	0.312912	0.922406	0.245796	0.537201	0.0928469
PCaProfilter	entry_1	NORMAL	-0.829079	0.52579	0	0.662891	0.159325	0.185436	0.204035	0.21645	0.224606	0.234311	0.24455	0.253473	0.262427	0.266689	0.266862	0.861304	0.193502	0.453765	0.0394384
PCaProfilter	entry_3	NORMAL	-0.766934	0.488985	0	0.462513	0.0936259	0.0943853	0.0997082	0.112196	0.120414	0.124444	0.134308	0.144098	0.148754	0.152664	0.158697	0.679722	0.190572	0.510305	0.0309815
PCaProfilter	entry_2	NORMAL	-0.825857	0.466218	0	0.570658	0.10837	0.0860217	0.0875634	0.102445	0.107497	0.112602	0.126847	0.143509	0.152294	0.15841	0.162364	0.734123	0.241352	0.355232	0.00818136
PCaProfilter	entry_4	NORMAL	-0.713988	0.420991	0	0.61192	0.064728	0.0753063	0.0934934	0.109231	0.118516	0.122651	0.128779	0.139194	0.144018	0.149287	0.155419	0.540572	0.22183	0.387822	0

## Sheet: Table S4-5.scRNAseq
Data.sets	ID	Group	NE_UP_DN_ssGSEA	NE_UP_ssGSEA	NE_status	RFS.score	alpha.0.01	alpha.0.1	alpha.0.2	alpha.0.3	alpha.0.4	alpha.0.5	alpha.0.6	alpha.0.7	alpha.0.8	alpha.0.9	LASSO	Ridge.score	superpc.score	GBM.score	SVM.score
scRNAseq	GSM6428960	CRPC_NE	0.93761	0.958745	1	0.91605	1	0.991318	0.802832	0.717517	0.679397	0.68111	0.64143	0.617841	0.616049	0.614592	0.562864	1	1	0.851302	1
scRNAseq	P6	CRPC_NE	0.829679	0.935907	1	1	0.920429	0.98893	0.990795	0.959104	0.964705	0.995783	0.942316	0.922577	0.95078	0.962584	0.885605	1	0.719761	1	0.94125
scRNAseq	GSM6428961	CRPC_NE	0.80705	0.905175	1	0.78903	0.853408	1	1	1	1	1	1	1	1	1	1	1	0.354891	0.857841	0.739456
scRNAseq	GSM4089152.CRPC	CRPC_NE	0.919612	0.881097	1	0.835011	0.767831	0.703045	0.607129	0.547142	0.492514	0.472559	0.458034	0.438209	0.430459	0.43042	0.409767	1	0.345374	0.694676	0.621534
scRNAseq	GSM6428952	CRPC_NE	0.62159	0.834207	1	0.824143	0.766389	0.766558	0.71672	0.66553	0.63826	0.653331	0.615907	0.59805	0.618007	0.630237	0.569677	1	0.204278	0.855209	0.612788
scRNAseq	P2	CRPC_NE	0.290193	0.758383	1	0.847086	0.6109	0.570994	0.536796	0.513088	0.465119	0.447329	0.42884	0.407255	0.398316	0.400626	0.37916	1	0.373336	0.83498	0.451805
scRNAseq	GSM6428954	CRPC_NE	0.418031	0.704493	1	0.74462	0.744673	0.779505	0.754035	0.73404	0.688193	0.679226	0.643347	0.62324	0.620415	0.616499	0.580235	1	0.361624	0.839505	0.584646
scRNAseq	P3	CRPC_NE	0.254945	0.58988	1	0.778879	0.477596	0.361249	0.298962	0.258331	0.210684	0.21766	0.221169	0.213271	0.209511	0.206165	0.19294	6.49596e-50	0.0304869	0.660209	0.448188
scRNAseq	GSM4711414.CRPC	CRPC_NE	-0.0375392	0.572482	1	0.73873	0.65268	0.619596	0.564275	0.516744	0.448173	0.423298	0.412743	0.400194	0.385548	0.379493	0.359257	1	0.14207	0.798032	0.544841
scRNAseq	GSM4711415.CRPC	CRPC_NE	0.200115	0.528963	1	0.801605	0.605363	0.628609	0.583661	0.529389	0.504161	0.514966	0.463563	0.457788	0.479372	0.496758	0.468945	1	0.100751	0.794087	0.495651
scRNAseq	GSM6428964	NonNE	0.183404	0.554806	0	0.71509	0.615869	0.463851	0.426424	0.377458	0.3427	0.370351	0.346675	0.338357	0.340889	0.335314	0.306295	1	0.055372	0.843346	0.595257
scRNAseq	GSM6428958	NonNE	0.287754	0.500443	0	0.784673	0.434747	0.37482	0.34375	0.322244	0.288703	0.282489	0.282355	0.279608	0.287005	0.293176	0.275806	0	0.0206155	0.780161	0.468576
scRNAseq	P1	NonNE	0.0786695	0.444916	0	0.835527	0.514457	0.474717	0.455168	0.423899	0.388014	0.394156	0.376243	0.371474	0.385044	0.394172	0.37238	1	0.0752748	0.76775	0.445449
scRNAseq	BMET8-Tumor	NonNE	-0.13305	0.437511	0	0.59465	0.487197	0.407334	0.356713	0.326077	0.256168	0.217808	0.210158	0.184417	0.159832	0.155037	0.143523	1	0.00188809	0.575789	0.439696
scRNAseq	BMET11-Tumor	NonNE	-0.15172	0.42916	0	0.688416	0.498947	0.421349	0.371549	0.338649	0.271727	0.239662	0.226882	0.201108	0.179811	0.176091	0.16284	1	0.00572861	0.65468	0.43995
scRNAseq	BMET2-Tumor	NonNE	-0.0951932	0.419601	0	0.805502	0.485807	0.404173	0.352963	0.322146	0.252438	0.214555	0.207944	0.183134	0.158761	0.15394	0.142633	1	0.00194614	0.580774	0.439698
scRNAseq	GSM6428965	NonNE	0.0540701	0.414193	0	0.648432	0.464913	0.375983	0.330788	0.301357	0.247245	0.223194	0.210577	0.189691	0.174022	0.170494	0.157036	3.90165e-162	0.00950687	0.767609	0.440976
scRNAseq	GSM6428959	NonNE	0.0231121	0.397295	0	0.818946	0.391223	0.331145	0.302661	0.288439	0.247709	0.223752	0.218273	0.203806	0.18988	0.188067	0.176136	0	0.0111162	0.787843	0.433269
scRNAseq	GSM4089151.CRPC	NonNE	-0.205334	0.375638	0	0.679627	0.531517	0.446975	0.397572	0.358335	0.290603	0.251463	0.24916	0.223903	0.177986	0.160096	0.152812	1	0.339045	0.823363	0.442032
scRNAseq	GSM6428953	NonNE	-0.233579	0.374623	0	0.726317	0.566722	0.537938	0.500607	0.454921	0.415461	0.416619	0.369413	0.348014	0.353084	0.360107	0.322622	1	0.0383219	0.834714	0.455728
scRNAseq	CRPC2	NonNE	-0.217151	0.358558	0	0.812681	0.477517	0.405066	0.360557	0.330948	0.269548	0.240046	0.23103	0.208346	0.190506	0.188223	0.173406	1.28294e-50	0.00563553	0.504592	0.439761
scRNAseq	CRPC5	NonNE	-0.253653	0.337203	0	0.723973	0.477235	0.408931	0.361755	0.328622	0.271476	0.246447	0.233313	0.213636	0.197649	0.194649	0.180179	4.1078e-53	0.017149	0.749209	0.440837
scRNAseq	BMET5-Tumor	NonNE	-0.27491	0.326892	0	0.869857	0.487311	0.405478	0.354426	0.323716	0.254685	0.2174	0.210369	0.185545	0.161336	0.15646	0.144753	1	0.0030551	0.614512	0.439705
scRNAseq	GSM4089154.CRPC	NonNE	-0.229349	0.316675	0	0.792023	0.462956	0.374672	0.323021	0.283577	0.220039	0.197419	0.188316	0.166656	0.150587	0.146859	0.133439	1.8755e-179	0.00715471	0.793782	0.440155
scRNAseq	GSM6428963	NonNE	-0.25559	0.315998	0	0.649481	0.483607	0.407878	0.358263	0.326823	0.257499	0.219488	0.209939	0.184171	0.160558	0.155911	0.14408	0.999899	0.00219362	0.600294	0.439692
scRNAseq	GSM6428957	NonNE	-0.196789	0.304969	0	0.789607	0.499908	0.423132	0.37513	0.343239	0.277949	0.246576	0.235282	0.211056	0.19124	0.187966	0.172402	1	0.00963227	0.776204	0.439839
scRNAseq	BMET7-Tumor	NonNE	-0.221195	0.294773	0	0.573944	0.485946	0.406404	0.355749	0.325422	0.255452	0.216754	0.209415	0.183591	0.158791	0.153895	0.142398	1	0.00174528	0.568476	0.439692
scRNAseq	BMET10-Tumor	NonNE	-0.293021	0.272135	0	0.738974	0.491043	0.412146	0.361878	0.330011	0.260278	0.221955	0.211613	0.18515	0.160832	0.155894	0.143847	1	0.00382003	0.681857	0.439697
scRNAseq	GSM6428962	NonNE	-0.257685	0.268597	0	0.7215	0.338346	0.347143	0.33116	0.317193	0.285639	0.27148	0.257066	0.242476	0.235358	0.237081	0.219352	0	0.0212129	0.788509	0.41295
scRNAseq	GSM6428955	NonNE	-0.315643	0.254735	0	0.696987	0.374331	0.329944	0.30447	0.28588	0.248791	0.227373	0.207704	0.191872	0.182279	0.18273	0.167968	0	0.0280068	0.74916	0.426756
scRNAseq	TUMOR	NonNE	-0.557175	0.252432	0	0.645651	0.50162	0.454956	0.424281	0.39967	0.36846	0.372522	0.345452	0.325052	0.32705	0.332187	0.298924	1	0.0469023	0.691762	0.447161
scRNAseq	PRAD156.Primary	NonNE	-0.0701976	0.246176	0	0.836587	0	0	0	0	0	0	0	0	0	0	0	0	0.0110711	0.625889	0
scRNAseq	CRPC1	NonNE	-0.382125	0.240794	0	0.728568	0.463416	0.40037	0.357376	0.323689	0.259461	0.230505	0.219499	0.196444	0.178025	0.175741	0.160944	2.23798e-175	0.0050724	0.667964	0.439514
scRNAseq	BMET1-Tumor	NonNE	-0.381467	0.239422	0	0.697051	0.48822	0.410485	0.360746	0.330005	0.26089	0.223168	0.213904	0.187588	0.163347	0.158577	0.146426	1	0.00340863	0.749257	0.439699
scRNAseq	PRAD177.Primary	NonNE	-0.233183	0.237646	0	0.61485	0.406121	0.335368	0.291351	0.257678	0.201044	0.175936	0.167437	0.150843	0.136905	0.135092	0.128213	0	0.00569217	0.576657	0.438698
scRNAseq	GSM6428956	NonNE	-0.345767	0.235748	0	0.734588	0.308296	0.274025	0.256234	0.24653	0.215552	0.195491	0.179662	0.16605	0.156131	0.15611	0.144415	0	0.0209984	0.728811	0.393716
scRNAseq	PRAD153.Primary	NonNE	-0.259255	0.232266	0	0.783723	0.416783	0.33833	0.300301	0.276809	0.219274	0.188952	0.187505	0.169523	0.150129	0.147656	0.141815	0	0.00525228	0.787866	0.437714
scRNAseq	PRAD159.Primary	NonNE	-0.244236	0.220628	0	0.725455	0.424662	0.342845	0.309043	0.288287	0.233326	0.202384	0.196953	0.175735	0.156023	0.152837	0.142832	0	0.0101849	0.721014	0.438836
scRNAseq	PRAD172.Primary	NonNE	-0.357593	0.198228	0	0.795707	0.401294	0.293474	0.263419	0.240914	0.193952	0.177991	0.177869	0.166274	0.154768	0.156607	0.153158	0	0.0161421	0.680442	0.436853
scRNAseq	CRPC4	NonNE	-0.499763	0.186303	0	0.660943	0.490958	0.412529	0.363349	0.331374	0.267622	0.23901	0.22657	0.201821	0.18196	0.178324	0.163353	1	0.00617017	0.608623	0.439709
scRNAseq	D5.tumor	NonNE	-0.423633	0.160867	0	0.617414	0.477081	0.399971	0.350646	0.32016	0.24977	0.210325	0.203161	0.177364	0.152279	0.147298	0.136003	1.79304e-54	0.00094414	0.422474	0.439689
scRNAseq	BMET6-Tumor	NonNE	-0.433521	0.153848	0	0.488026	0.485458	0.405806	0.355426	0.324723	0.255438	0.217684	0.209543	0.183716	0.159206	0.154249	0.142505	1	0.00181162	0.629841	0.439692
scRNAseq	D7.tumor	NonNE	-0.387346	0.15315	0	0.329454	0.482743	0.405233	0.355025	0.324916	0.253892	0.213483	0.205663	0.178781	0.153139	0.148065	0.137037	0.000224849	1.11229e-05	0.126582	0.43969
scRNAseq	D4.tumor	NonNE	-0.490126	0.143483	0	0.582517	0.444187	0.380304	0.333824	0.305009	0.2375	0.200061	0.194867	0.171545	0.148017	0.143372	0.133272	0	0.00172485	0.490031	0.439227
scRNAseq	Indolent.Left	NonNE	-0.690513	0.142085	0	0.736376	0.475472	0.400609	0.354323	0.326546	0.265725	0.237108	0.228377	0.206371	0.187742	0.185084	0.169758	1.03649e-68	0.0064714	0.56375	0.439744
scRNAseq	D9.tumor	NonNE	-0.64463	0.140763	0	0.0392111	0.479443	0.402969	0.353039	0.32296	0.252577	0.212949	0.205342	0.179002	0.153714	0.148677	0.137501	1.43255e-33	0.000794354	0.395757	0.43969
scRNAseq	BMET3-Tumor	NonNE	-0.573974	0.128989	0	0.544412	0.484914	0.406702	0.356743	0.326492	0.256344	0.217256	0.208814	0.182083	0.157077	0.152145	0.140626	1	0.00106382	0.39985	0.43969
scRNAseq	PRAD155.Primary	NonNE	-0.622707	0.123118	0	0.718679	0.447337	0.383483	0.340684	0.312387	0.25284	0.223195	0.213575	0.191737	0.172981	0.169451	0.156721	0	0.00870059	0.674776	0.439471
scRNAseq	LNM173.LN	NonNE	-0.626666	0.123086	0	0.569906	0.477694	0.400573	0.35186	0.321815	0.253769	0.216784	0.208231	0.182769	0.159406	0.154796	0.142994	4.78044e-49	0.00264258	0.675506	0.439694
scRNAseq	PRAD175.Primary	NonNE	-0.633619	0.118669	0	0.775259	0.434606	0.360076	0.316442	0.287547	0.223794	0.190564	0.184522	0.163364	0.143162	0.13942	0.129972	0	0.00301153	0.603968	0.43921
scRNAseq	PRAD171.Primary	NonNE	-0.568974	0.116694	0	0.579481	0.465465	0.389498	0.3416	0.313416	0.245834	0.207339	0.200234	0.174727	0.150377	0.145709	0.134873	3.01337e-157	0.000949661	0.494035	0.43967
scRNAseq	GSM4773521.primary	NonNE	-0.774949	0.114554	0	0.74437	0.436653	0.389521	0.348434	0.320881	0.262561	0.234036	0.224182	0.202238	0.184256	0.181558	0.166356	0	0.0158709	0.834498	0.439004
scRNAseq	Indolent.Right	NonNE	-0.669147	0.110523	0	0.556729	0.450066	0.384817	0.339818	0.314353	0.253011	0.221013	0.214344	0.191874	0.171673	0.168588	0.155899	1.7012e-293	0.00505078	0.652677	0.439498
scRNAseq	D14.tumor	NonNE	-0.548754	0.107673	0	0.010043	0.482104	0.404999	0.354872	0.324783	0.253816	0.21344	0.205593	0.178708	0.153087	0.148012	0.136972	5.02103e-10	0	0	0.43969
scRNAseq	PRAD174.Primary	NonNE	-0.556993	0.10739	0	0.542054	0.276712	0.206606	0.186823	0.172313	0.136154	0.126686	0.136146	0.136315	0.135659	0.135871	0.127133	0	0.0109209	0.680458	0.409524
scRNAseq	D12.tumor	NonNE	-0.723316	0.0884185	0	0.16603	0.474809	0.401883	0.3524	0.322612	0.252744	0.213396	0.20574	0.1794	0.154363	0.149414	0.138195	1.42787e-74	0.000610633	0.513652	0.439686
scRNAseq	PRAD154.Primary	NonNE	-0.667966	0.0800402	0	0.546419	0.483452	0.406471	0.356665	0.326583	0.256049	0.216173	0.207939	0.181107	0.155869	0.150939	0.139593	0.99765	0.000614639	0.426292	0.43969
scRNAseq	GSM4089153.CRPC	NonNE	-0.728164	0.0746001	0	0.746111	0.489401	0.40659	0.357463	0.325463	0.259107	0.226238	0.217907	0.195304	0.173679	0.16938	0.156273	1	0.010598	0.742465	0.439766
scRNAseq	D15.tumor	NonNE	-0.648765	0.0710698	0	0.0605059	0.474051	0.40097	0.35141	0.321709	0.251577	0.211803	0.204203	0.177693	0.152294	0.147245	0.136186	2.78111e-81	0.000337214	0.475058	0.439684
scRNAseq	GSM4773522.primary	NonNE	-0.821684	0.0700662	0	0.74747	0.372629	0.35341	0.319398	0.296625	0.249675	0.23047	0.223525	0.20714	0.194982	0.193735	0.176989	0	0.0216566	0.811535	0.430237
scRNAseq	CRPC3	NonNE	-0.685644	0.0595323	0	0.641043	0.48581	0.411814	0.363573	0.332343	0.266502	0.233283	0.220908	0.194556	0.172816	0.16885	0.155256	1	0.00502534	0.646189	0.439692
scRNAseq	PRAD162.Primary	NonNE	-0.470144	0.0538781	0	0.65729	0.193077	0.258382	0.225271	0.209046	0.16885	0.156123	0.169325	0.167576	0.164388	0.163586	0.153128	0	0.00959582	0.547111	0.337671
scRNAseq	PRAD176.Primary	NonNE	-0.610077	0.0533077	0	0.698312	0.408125	0.357414	0.315482	0.290787	0.234583	0.203974	0.195804	0.173902	0.154785	0.151368	0.138412	0	0.0043227	0.644255	0.438956
scRNAseq	D13.tumor	NonNE	-0.708583	0.0360885	0	0.250972	0.480976	0.403765	0.353898	0.323915	0.253267	0.21322	0.205537	0.178913	0.153455	0.148424	0.137272	5.19055e-20	0.000237679	0.123298	0.43969
scRNAseq	D11.tumor	NonNE	-0.77334	0.0238271	0	0	0.482417	0.405045	0.354882	0.32477	0.253842	0.213555	0.20574	0.178906	0.153324	0.148254	0.137194	2.91781e-07	0.000115356	0.117125	0.43969
scRNAseq	D6.tumor	NonNE	-0.679194	-0.0412546	0	0.263593	0.439592	0.374752	0.328622	0.301824	0.236098	0.198703	0.193402	0.170208	0.147051	0.142678	0.133122	0	0.00132058	0.54523	0.439178

[truncated: 3 more sheets: Table S4-6.WCM, Table S5-1, Table S5-2]
